# Supplementary material for: Proteomic and functional characterisation of extracellular vesicles from collagen VI deficient human fibroblasts reveals a role in cell motility
Source: Sci Rep. 2023 Sep 5;13:14622. doi: 10.1038/s41598-023-41632-1 (PMC10480450; doi:10.1038/s41598-023-41632-1)
Supplement: Supplementary file 2 — Supplementary Information 2. [file 41598_2023_41632_MOESM2_ESM.xlsx]

## Sheet: 445_quantified_Evs_2 pep
Gene	Uniprot	Description	Unique peptides	Peptide count
DDAH1	O94760-2	Isoform 2 of N(G),N(G)-dimethylarginine dimethylaminohydrolase 1 OS	2	4
NIBA2	Q96TA1-2	Isoform 2 of Protein Niban 2 OS	4	6
TAOK1	Q7L7X3-3	Isoform 3 of Serine/threonine-protein kinase TAO1 OS	2	2
CALU	O43852-3	Isoform 3 of Calumenin OS	3	5
Septin2	Q15019-2	Isoform 2 of Septin-2 OS	3	4
ANX11	P50995-2	Isoform 2 of Annexin A11 OS	10	11
AT2B4	P23634-6	Isoform XB of Plasma membrane calcium-transporting ATPase 4 OS	11	15
DIRA2	Q96HU8	GTP-binding protein Di-Ras2 OS	2	2
TBB5	P07437	Tubulin beta chain OS	4	25
HEMO	P02790	Hemopexin OS	2	2
ANXA7	P20073-2	Isoform 2 of Annexin A7 OS	2	2
GNA11	P29992	Guanine nucleotide-binding protein subunit alpha-11 OS	2	2
GBB1	P62873	Guanine nucleotide-binding protein G(I)/G(S)/G(T) subunit beta-1 OS	4	7
CD47	Q08722-2	Isoform OA3-293 of Leukocyte surface antigen CD47 OS	2	2
CAPG	P40121	Macrophage-capping protein OS	2	3
TBB4B	P68371	Tubulin beta-4B chain OS	2	24
EF1G	P26641-2	Isoform 2 of Elongation factor 1-gamma OS	2	2
AT1B1	P05026-2	Isoform 2 of Sodium/potassium-transporting ATPase subunit beta-1 OS	2	2
TMEDA	P49755	Transmembrane emp24 domain-containing protein 10 OS	2	2
SC31A	O94979-10	Isoform 10 of Protein transport protein Sec31A OS	2	3
THIO	P10599-2	Isoform 2 of Thioredoxin OS	2	2
MOXD1	Q6UVY6-2	Isoform 2 of DBH-like monooxygenase protein 1 OS	5	5
DCDC1	M0R2J8	Doublecortin domain-containing protein 1 OS	2	2
SNTB2	Q13425	Beta-2-syntrophin OS	3	3
LAMB1	P07942	Laminin subunit beta-1 OS	2	3
RHOA	P61586	Transforming protein RhoA OS	2	5
1433T	P27348	14-3-3 protein theta OS	4	6
RINI	P13489	Ribonuclease inhibitor OS	5	6
LRP1	Q07954	Prolow-density lipoprotein receptor-related protein 1 OS	5	7
5NTD	P21589-2	Isoform 2 of 5'-nucleotidase OS	18	19
EHD2	Q9NZN4	EH domain-containing protein 2 OS	5	8
PKHH3	Q7Z736-2	Isoform 2 of Pleckstrin homology domain-containing family H member 3 OS	2	2
ANO6	Q4KMQ2-2	Isoform 2 of Anoctamin-6 OS	2	2
HS90A	P07900-2	Isoform 2 of Heat shock protein HSP 90-alpha OS	6	16
FLNA	P21333-2	Isoform 2 of Filamin-A OS	39	45
PLPP3	O14495	Phospholipid phosphatase 3 OS	2	2
SERA	O43175	D-3-phosphoglycerate dehydrogenase OS	6	6
S10A7	P31151	Protein S100-A7 OS	4	4
COF1	P23528	Cofilin-1 OS	6	9
RAB5C	P51148-2	Isoform 2 of Ras-related protein Rab-5C OS	3	5
CO3A1	P02461	Collagen alpha-1(III) chain OS	32	33
K2C6A	P02538	Keratin, type II cytoskeletal 6A OS	2	19
PDIA3	P30101	Protein disulfide-isomerase A3 OS	4	4
SODC	P00441	Superoxide dismutase [Cu-Zn] OS	2	2
DYHC1	Q14204	Cytoplasmic dynein 1 heavy chain 1 OS	6	8
LDHA	P00338-3	Isoform 3 of L-lactate dehydrogenase A chain OS	8	11
SYEP	P07814	Bifunctional glutamate/proline--tRNA ligase OS	2	2
MVP	Q14764	Major vault protein OS	16	21
AT1A1	P05023-3	Isoform 3 of Sodium/potassium-transporting ATPase subunit alpha-1 OS	23	23
EGLN	P17813-2	Isoform Short of Endoglin OS	3	3
PDIA1	P07237	Protein disulfide-isomerase OS	5	5
ZYX	Q15942-2	Isoform 2 of Zyxin OS	2	2
CLH1	Q00610-2	Isoform 2 of Clathrin heavy chain 1 OS	12	17
RAB14	P61106	Ras-related protein Rab-14 OS	3	3
CAVN1	Q6NZI2	Caveolae-associated protein 1 OS	6	6
TCTP	P13693	Translationally-controlled tumor protein OS	2	2
FINC	P02751-1	Isoform 1 of Fibronectin OS	5	180
HSP7C	P11142	Heat shock cognate 71 kDa protein OS	14	24
1433F	Q04917	14-3-3 protein eta OS	2	4
UBA1	P22314-2	Isoform 2 of Ubiquitin-like modifier-activating enzyme 1 OS	3	3
RAP1B	P61224-3	Isoform 3 of Ras-related protein Rap-1b OS	3	6
AHNK	Q09666	Neuroblast differentiation-associated protein AHNAK OS	158	168
UPAR	Q03405-3	Isoform 3 of Urokinase plasminogen activator surface receptor OS	2	2
EDIL3	O43854-2	Isoform 2 of EGF-like repeat and discoidin I-like domain-containing protein 3 OS	19	21
SERC	Q9Y617	Phosphoserine aminotransferase OS	2	3
PLXB2	O15031	Plexin-B2 OS	6	6
CD59	P13987-2	Isoform 2 of CD59 glycoprotein OS	3	3
AAAT	Q15758	Neutral amino acid transporter B(0) OS	5	5
MYH9	P35579	Myosin-9 OS	38	45
NRP1	O14786	Neuropilin-1 OS	6	7
MYL6	P60660-2	Isoform Smooth muscle of Myosin light polypeptide 6 OS	8	8
CSRP1	P21291	Cysteine and glycine-rich protein 1 OS	2	2
UBB	P0CG47	Polyubiquitin-B OS	6	6
RAB23	Q9ULC3	Ras-related protein Rab-23 OS	4	4
RRAS2	P62070-4	Isoform 4 of Ras-related protein R-Ras2 OS	3	6
HBA	P69905	Hemoglobin subunit alpha OS	4	4
RL10	P27635	60S ribosomal protein L10 OS	3	5
K1C14	P02533	Keratin, type I cytoskeletal 14 OS	6	22
TERA	P55072	Transitional endoplasmic reticulum ATPase OS	8	8
TKT	P29401-2	Isoform 2 of Transketolase OS	4	4
GNAI2	P04899-4	Isoform sGi2 of Guanine nucleotide-binding protein G(i) subunit alpha-2 OS	6	11
CD81	P60033	CD81 antigen OS	4	4
CD63	P08962-2	Isoform 2 of CD63 antigen OS	2	2
AT1B3	P54709	Sodium/potassium-transporting ATPase subunit beta-3 OS	5	5
ACTB	P60709	Actin, cytoplasmic 1 OS	19	36
CD44	P16070-10	Isoform 10 of CD44 antigen OS	9	9
CT194	Q5TEA3	Uncharacterized protein C20orf194 OS	2	2
HTRA1	Q92743	Serine protease HTRA1 OS	7	7
ITA2	P17301	Integrin alpha-2 OS	8	8
GFAP	P14136-2	Isoform 2 of Glial fibrillary acidic protein OS	12	15
RS4X	P62701	40S ribosomal protein S4, X isoform OS	2	2
G3P	P04406	Glyceraldehyde-3-phosphate dehydrogenase OS	15	16
GLCE	O94923	D-glucuronyl C5-epimerase OS	2	2
DDAH2	O95865	N(G),N(G)-dimethylarginine dimethylaminohydrolase 2 OS	4	5
MYO1D	O94832	Unconventional myosin-Id OS	10	12
MOT1	P53985	Monocarboxylate transporter 1 OS	3	3
K2C5	P13647	Keratin, type II cytoskeletal 5 OS	12	23
GNAS2	P63092-2	Isoform Gnas-2 of Guanine nucleotide-binding protein G(s) subunit alpha isoforms short OS	4	6
FPRP	Q9P2B2	Prostaglandin F2 receptor negative regulator OS	4	5
HNRPK	P61978-2	Isoform 2 of Heterogeneous nuclear ribonucleoprotein K OS	3	3
BASI	P35613-2	Isoform 2 of Basigin OS	4	4
K2C1	P04264	Keratin, type II cytoskeletal 1 OS	41	54
CO6A1	P12109	Collagen alpha-1(VI) chain OS	28	31
RL13	P26373	60S ribosomal protein L13 OS	2	4
HS90B	P08238	Heat shock protein HSP 90-beta OS	7	18
SEPR	Q12884	Prolyl endopeptidase FAP OS	7	7
CTNA1	P35221-2	Isoform 2 of Catenin alpha-1 OS	7	9
1433Z	P63104	14-3-3 protein zeta/delta OS	9	11
GAS6	Q14393-1	Isoform 2 of Growth arrest-specific protein 6 OS	2	3
S10A6	P06703	Protein S100-A6 OS	3	3
LAMC1	P11047	Laminin subunit gamma-1 OS	5	7
DEST	P60981	Destrin OS	3	3
SDCB1	O00560-2	Isoform 2 of Syntenin-1 OS	5	5
MYO1B	O43795-2	Isoform 2 of Unconventional myosin-Ib OS	10	13
ARF3	P61204	ADP-ribosylation factor 3 OS	4	6
THY1	P04216	Thy-1 membrane glycoprotein OS	4	4
GSTP1	P09211	Glutathione S-transferase P OS	7	7
FSCN1	Q16658	Fascin OS	4	6
FRIH	P02794	Ferritin heavy chain OS	2	2
TAGL2	P37802-2	Isoform 2 of Transgelin-2 OS	6	6
EFTU	P49411	Elongation factor Tu, mitochondrial OS	2	2
CALX	P27824-2	Isoform 2 of Calnexin OS	3	3
G6PI	P06744-2	Isoform 2 of Glucose-6-phosphate isomerase OS	4	4
MYOF	Q9NZM1-6	Isoform 6 of Myoferlin OS	33	37
ITA5	P08648	Integrin alpha-5 OS	4	5
GBG12	Q9UBI6	Guanine nucleotide-binding protein G(I)/G(S)/G(O) subunit gamma-12 OS	2	3
AMPN	P15144	Aminopeptidase N OS	52	55
RALA	P11233	Ras-related protein Ral-A OS	4	5
RS3A	P61247	40S ribosomal protein S3a OS	2	2
RAB7A	P51149	Ras-related protein Rab-7a OS	6	8
KPYM	P14618	Pyruvate kinase PKM OS	23	23
ACTN4	O43707	Alpha-actinin-4 OS	15	25
CCDC7	Q96M83	Coiled-coil domain-containing protein 7 OS	2	2
CO6A3	P12111	Collagen alpha-3(VI) chain OS	131	138
MYADM	Q96S97	Myeloid-associated differentiation marker OS	2	2
BIP	P11021	Endoplasmic reticulum chaperone BiP OS	6	9
LMNA	P02545-2	Isoform C of Prelamin-A/C OS	6	8
ITAV	P06756-2	Isoform 2 of Integrin alpha-V OS	10	12
XIRP2	A4UGR9-8	Isoform 8 of Xin actin-binding repeat-containing protein 2 OS	2	3
LEG1	P09382	Galectin-1 OS	7	7
ITB1	P05556	Integrin beta-1 OS	12	13
DPYL2	Q16555-2	Isoform 2 of Dihydropyrimidinase-related protein 2 OS	6	8
IMB1	Q14974	Importin subunit beta-1 OS	3	3
PROF1	P07737	Profilin-1 OS	9	9
BAHC1	Q9P281	BAH and coiled-coil domain-containing protein 1 OS	3	3
CAV1	Q03135-2	Isoform 2 of Caveolin-1 OS	2	2
ANXA1	P04083	Annexin A1 OS	24	24
EVA1B	Q9NVM1	Protein eva-1 homolog B OS	2	2
HSPB1	P04792	Heat shock protein beta-1 OS	3	5
TPIS	P60174-1	Isoform 2 of Triosephosphate isomerase OS	10	10
STOM	P27105	Erythrocyte band 7 integral membrane protein OS	6	6
ANXA2	P07355-2	Isoform 2 of Annexin A2 OS	39	42
PDCD6	O75340-2	Isoform 2 of Programmed cell death protein 6 OS	2	2
CD166	Q13740-2	Isoform 2 of CD166 antigen OS	4	4
RL3	P39023	60S ribosomal protein L3 OS	5	5
FLNC	Q14315-2	Isoform 2 of Filamin-C OS	20	29
LTBP2	Q14767	Latent-transforming growth factor beta-binding protein 2 OS	4	5
OCC1	Q8TAD7	Overexpressed in colon carcinoma 1 protein OS	2	2
VAT1	Q99536-3	Isoform 3 of Synaptic vesicle membrane protein VAT-1 homolog OS	5	6
EHD4	Q9H223	EH domain-containing protein 4 OS	3	5
ANXA4	P09525	Annexin A4 OS	12	14
ANXA6	P08133	Annexin A6 OS	43	46
ACTN1	P12814-2	Isoform 2 of Alpha-actinin-1 OS	9	19
CTND1	O60716-10	Isoform 2AB of Catenin delta-1 OS	5	5
COCA1	Q99715-4	Isoform 4 of Collagen alpha-1(XII) chain OS	72	72
LAMA4	Q16363-2	Isoform 2 of Laminin subunit alpha-4 OS	7	8
S10AB	P31949	Protein S100-A11 OS	4	4
CLIC1	O00299	Chloride intracellular channel protein 1 OS	6	7
RS6	P62753	40S ribosomal protein S6 OS	4	4
RL13A	P40429	60S ribosomal protein L13a OS	3	3
SORCN	P30626-2	Isoform 2 of Sorcin OS	2	2
PGFRB	P09619	Platelet-derived growth factor receptor beta OS	13	13
SC23A	Q15436	Protein transport protein Sec23A OS	2	2
VATB1	P15313	V-type proton ATPase subunit B, kidney isoform OS	5	5
LDHB	P07195	L-lactate dehydrogenase B chain OS	2	4
CAP1	Q01518	Adenylyl cyclase-associated protein 1 OS	6	6
K1C9	P35527	Keratin, type I cytoskeletal 9 OS	36	39
VIME	P08670	Vimentin OS	33	35
COR1C	Q9ULV4-2	Isoform 2 of Coronin-1C OS	2	3
ACON	Q99798	Aconitate hydratase, mitochondrial OS	2	2
TAGL	Q01995	Transgelin OS	7	8
DPP4	P27487	Dipeptidyl peptidase 4 OS	5	5
MYO1C	O00159-3	Isoform 3 of Unconventional myosin-Ic OS	12	16
FERM2	Q96AC1-2	Isoform 2 of Fermitin family homolog 2 OS	4	5
CYFP1	Q7L576	Cytoplasmic FMR1-interacting protein 1 OS	3	3
RAB10	P61026	Ras-related protein Rab-10 OS	3	5
MDHC	P40925-2	Isoform 2 of Malate dehydrogenase, cytoplasmic OS	2	2
K1C10	P13645	Keratin, type I cytoskeletal 10 OS	32	42
MFGM	Q08431	Lactadherin OS	23	26
RS24	P62847-4	Isoform 4 of 40S ribosomal protein S24 OS	3	4
WDR1	O75083	WD repeat-containing protein 1 OS	5	7
MMP14	P50281	Matrix metalloproteinase-14 OS	4	4
SH3G1	Q99961-2	Isoform 2 of Endophilin-A2 OS	2	2
MOES	P26038	Moesin OS	18	25
LAT1	Q01650	Large neutral amino acids transporter small subunit 1 OS	3	3
ANXA5	P08758	Annexin A5 OS	27	30
PRDX6	P30041	Peroxiredoxin-6 OS	6	6
LRC15	Q8TF66-2	Isoform 2 of Leucine-rich repeat-containing protein 15 OS	4	4
GARS	P41250	Glycine--tRNA ligase OS	4	5
CO5A1	P20908-2	Isoform 2 of Collagen alpha-1(V) chain OS	3	3
NUMA1	Q14980-2	Isoform 2 of Nuclear mitotic apparatus protein 1 OS	2	3
MEAK7	Q6P9B6	MTOR-associated protein MEAK7 OS	2	2
RUVB2	Q9Y230-2	Isoform 2 of RuvB-like 2 OS	2	3
PRDX1	Q06830	Peroxiredoxin-1 OS	6	9
GNAI3	P08754	Guanine nucleotide-binding protein G(i) subunit alpha OS	2	7
CD109	Q6YHK3-4	Isoform 4 of CD109 antigen OS	12	12
1433B	P31946-2	Isoform Short of 14-3-3 protein beta/alpha OS	4	8
K22E	P35908	Keratin, type II cytoskeletal 2 epidermal OS	24	39
RTN4	Q9NQC3-2	Isoform B of Reticulon-4 OS	2	2
H2AX	P16104	Histone H2AX OS	5	5
RB11B	Q15907	Ras-related protein Rab-11B OS	4	4
GAPR1	Q9H4G4	Golgi-associated plant pathogenesis-related protein 1 OS	5	5
PLEC	Q15149-2	Isoform 2 of Plectin OS	19	28
BST1	Q10588	ADP-ribosyl cyclase/cyclic ADP-ribose hydrolase 2 OS	4	4
TLN1	Q9Y490	Talin-1 OS	17	19
ENPL	P14625	Endoplasmin OS	4	5
BGH3	Q15582	Transforming growth factor-beta-induced protein ig-h3 OS	30	33
1433E	P62258	14-3-3 protein epsilon OS	9	11
VINC	P18206-2	Isoform 1 of Vinculin OS	12	14
COL6A2	P12110	Collagen alpha-2(VI) chain OS	18	20
ENOA	P06733	Alpha-enolase OS	15	16
ELN	P15502-12	Isoform 12 of Elastin OS	8	8
ALBU	P02768	Serum albumin OS	23	24
ALDOA	P04075-2	Isoform 2 of Fructose-bisphosphate aldolase A OS	9	9
PPIA	P62937	Peptidyl-prolyl cis-trans isomerase A OS	10	10
ETFA	P13804-2	Isoform 2 of Electron transfer flavoprotein subunit alpha, mitochondrial OS	2	2
M4K4	O95819-2	Isoform 2 of Mitogen-activated protein kinase kinase kinase kinase 4 OS	2	2
PGS1	P21810	Biglycan OS	4	5
DCHS	P19113-2	Isoform 2 of Histidine decarboxylase OS	2	2
GDIB	P50395	Rab GDP dissociation inhibitor beta OS	8	8
K2C78	Q8N1N4	Keratin, type II cytoskeletal 78 OS	2	6
RASN	P01111	GTPase NRas OS	3	4
ML12B	O14950	Myosin regulatory light chain 12B OS	3	3
ACTC	P68032	Actin, alpha cardiac muscle 1 OS	4	19
DRA	P01903	HLA class II histocompatibility antigen, DR alpha chain OS	2	3
PGK1	P00558	Phosphoglycerate kinase 1 OS	10	10
XRP2	O75695	Protein XRP2 OS	2	2
B2MG	P61769	Beta-2-microglobulin OS	4	4
PTK7	Q13308-2	Isoform 2 of Inactive tyrosine-protein kinase 7 OS	9	9
ASPP2	Q13625-3	Isoform 3 of Apoptosis-stimulating of p53 protein 2 OS	2	3
PRDX5	P30044-2	Isoform Cytoplasmic+peroxisomal of Peroxiredoxin-5, mitochondrial OS	2	3
GDIR1	P52565	Rho GDP-dissociation inhibitor 1 OS	2	2
GELS	P06396-2	Isoform 2 of Gelsolin OS	10	11
CHD9	Q3L8U1-2	Isoform 2 of Chromodomain-helicase-DNA-binding protein 9 OS	2	2
PGS2	P07585	Decorin OS	7	7
COPA	P53621-2	Isoform 2 of Coatomer subunit alpha OS	2	4
RL4	P36578	60S ribosomal protein L4 OS	4	4
RAC1	P63000-2	Isoform B of Ras-related C3 botulinum toxin substrate 1 OS	5	5
GBB2	P62879	Guanine nucleotide-binding protein G(I)/G(S)/G(T) subunit beta-2 OS	3	6
BASP1	P80723	Brain acid soluble protein 1 OS	5	5
MXRA5	Q9NR99	Matrix-remodeling-associated protein 5 OS	8	8
1433G	P61981	14-3-3 protein gamma OS	3	7
ARF4	P18085	ADP-ribosylation factor 4 OS	2	3
ACPH	P13798	Acylamino-acid-releasing enzyme OS	2	2
H2B1K	O60814	Histone H2B type 1-K OS	2	7
RS25	P62851	40S ribosomal protein S25 OS	2	3
ADCYA	Q96PN6-2	Isoform 2 of Adenylate cyclase type 10 OS	3	4
PARK7	Q99497	Protein/nucleic acid deglycase DJ-1 OS	4	5
TPM3	P06753-2	Isoform 2 of Tropomyosin alpha-3 chain OS	3	8
JKIP3	Q5VZ66	Janus kinase and microtubule-interacting protein 3 OS	2	2
CALM1	P0DP23	Calmodulin-1 OS	5	5
RS3	P23396-2	Isoform 2 of 40S ribosomal protein S3 OS	5	5
H4	P62805	Histone H4 OS	13	13
FLNB	O75369-2	Isoform 2 of Filamin-B OS	2	9
CXA1	P17302	Gap junction alpha-1 protein OS	2	2
STAT4	Q14765	Signal transducer and activator of transcription 4 OS	2	2
CN37	P09543-2	Isoform CNPI of 2',3'-cyclic-nucleotide 3'-phosphodiesterase OS	5	5
S10AD	Q99584	Protein S100-A13 OS	2	3
PXDN	Q92626	Peroxidasin homolog OS	2	3
CSKP	O14936-2	Isoform 2 of Peripheral plasma membrane protein CASK OS	2	3
K1C16	P08779	Keratin, type I cytoskeletal 16 OS	5	16
RAB31	Q13636	Ras-related protein Rab-31 OS	2	3
TM119	Q4V9L6	Transmembrane protein 119 OS	5	5
H15	P16401	Histone H1.5 OS	4	5
TCPZ	P40227	T-complex protein 1 subunit zeta OS	2	4
THAP9	Q9H5L6	DNA transposase THAP9 OS	2	2
TRY1	P07477	Trypsin-1 OS	2	2
NPM	P06748-2	Isoform 2 of Nucleophosmin OS	4	4
S10AA	P60903	Protein S100-A10 OS	3	3
HBB	P68871	Hemoglobin subunit beta OS	2	3
CENPE	Q02224-3	Isoform 3 of Centromere-associated protein E OS	2	5
GPC1	P35052	Glypican-1 OS	2	2
BAG2	O95816-2	Isoform 2 of BAG family molecular chaperone regulator 2 OS	3	3
NDKB	P22392-2	Isoform 3 of Nucleoside diphosphate kinase B OS	3	7
RFTN1	Q14699	Raftlin OS	4	5
SBNO2	Q9Y2G9-3	Isoform 2 of Protein strawberry notch homolog 2 OS	2	2
GDN	P07093-2	Isoform 2 of Glia-derived nexin OS	14	14
4F2	P08195-2	Isoform 2 of 4F2 cell-surface antigen heavy chain OS	18	18
2009-09-01	Q9UHD8-2	Isoform 2 of Septin-9 OS	4	5
ITA11	Q9UKX5-2	Isoform 2 of Integrin alpha-11 OS	9	10
SERPH	P50454	Serpin H1 OS	9	9
CTNB1	P35222	Catenin beta-1 OS	8	12
LAMP1	P11279	Lysosome-associated membrane glycoprotein 1 OS	3	4
FARP1	Q9Y4F1-2	Isoform 2 of FERM, ARHGEF and pleckstrin domain-containing protein 1 OS	4	5
COF2	Q9Y281-3	Isoform 3 of Cofilin-2 OS	3	6
CPNE3	O75131	Copine-3 OS	3	3
CO1A2	P08123	Collagen alpha-2(I) chain OS	64	64
NQO1	P15559-2	Isoform 2 of NAD(P)H dehydrogenase [quinone] 1 OS	3	3
PGBM	P98160	Basement membrane-specific heparan sulfate proteoglycan core protein OS	90	94
C8AP2	Q9UKL3	CASP8-associated protein 2 OS	2	2
PPIB	P23284	Peptidyl-prolyl cis-trans isomerase B OS	3	4
CAN2	P17655-2	Isoform 2 of Calpain-2 catalytic subunit OS	2	2
MFAP4	P55083-2	Isoform 2 of Microfibril-associated glycoprotein 4 OS	2	2
IF5A1	P63241-2	Isoform 2 of Eukaryotic translation initiation factor 5A-1 OS	2	2
UTRO	P46939-2	Isoform 2 of Utrophin OS	3	4
SPTB2	Q01082	Spectrin beta chain, non-erythrocytic 1 OS	2	3
MRCKA	Q5VT25-2	Isoform 2 of Serine/threonine-protein kinase MRCK alpha OS	2	2
RL35	P42766	60S ribosomal protein L35 OS	2	2
STXB3	O00186	Syntaxin-binding protein 3 OS	2	2
STAM1	Q92783-2	Isoform 2 of Signal transducing adapter molecule 1 OS	2	2
NEP	P08473	Neprilysin OS	8	9
PDC6I	Q8WUM4-2	Isoform 2 of Programmed cell death 6-interacting protein OS	5	5
SCRB2	Q14108	Lysosome membrane protein 2 OS	6	7
SATT	P43007	Neutral amino acid transporter A OS	3	3
CO1A1	P02452	Collagen alpha-1(I) chain OS	62	67
PRS7	P35998	26S proteasome regulatory subunit 7 OS	2	2
ENPP1	P22413	Ectonucleotide pyrophosphatase/phosphodiesterase family member 1 OS	5	5
NIBA1	Q9BZQ8	Protein Niban 1 OS	2	2
MOT4	O15427	Monocarboxylate transporter 4 OS	3	3
STAR9	Q9P2P6	StAR-related lipid transfer protein 9 OS	3	3
E41L2	O43491	Band 4.1-like protein 2 OS	11	11
RL7	P18124	60S ribosomal protein L7 OS	4	5
TARA	Q9H2D6-3	Isoform 4 of TRIO and F-actin-binding protein OS	3	3
DPYL3	Q14195-2	Isoform LCRMP-4 of Dihydropyrimidinase-related protein 3 OS	2	3
PCOC1	Q15113	Procollagen C-endopeptidase enhancer 1 OS	10	10
PEBP1	P30086	Phosphatidylethanolamine-binding protein 1 OS	4	4
LASP1	Q14847	LIM and SH3 domain protein 1 OS	2	2
WDR87	Q6ZQQ6-2	Isoform 2 of WD repeat-containing protein 87 OS	3	4
RL7A	P62424	60S ribosomal protein L7a OS	5	5
H13	P16402	Histone H1.3 OS	5	5
SGCD	Q92629-2	Isoform 2 of Delta-sarcoglycan OS	3	4
UCHL1	P09936	Ubiquitin carboxyl-terminal hydrolase isozyme L1 OS	2	3
EF2	P13639	Elongation factor 2 OS	13	14
RL23	P62829	60S ribosomal protein L23 OS	3	3
SND1	Q7KZF4	Staphylococcal nuclease domain-containing protein 1 OS	2	2
SYSM	Q9NP81-2	Isoform 2 of Serine--tRNA ligase, mitochondrial OS	2	2
GNA13	Q14344	Guanine nucleotide-binding protein subunit alpha-13 OS	3	4
ACOC	P21399	Cytoplasmic aconitate hydratase OS	2	3
TBB6	Q9BUF5	Tubulin beta-6 chain OS	3	12
CAD13	P55290-4	Isoform 4 of Cadherin-13 OS	6	6
TCPQ	P50990-2	Isoform 2 of T-complex protein 1 subunit theta OS	2	3
PEDF	P36955	Pigment epithelium-derived factor OS	2	3
NCAM1	P13591-1	Isoform 2 of Neural cell adhesion molecule 1 OS	3	3
ATPA	P25705-2	Isoform 2 of ATP synthase subunit alpha, mitochondrial OS	10	10
RADI	P35241-5	Isoform 5 of Radixin OS	6	14
IRAK1	P51617-2	Isoform 2 of Interleukin-1 receptor-associated kinase 1 OS	2	2
LOXL2	Q9Y4K0	Lysyl oxidase homolog 2 OS	16	16
RS18	P62269	40S ribosomal protein S18 OS	6	6
GREM1	O60565	Gremlin-1 OS	3	3
FAS	P49327	Fatty acid synthase OS	3	4
KI67	P46013-2	Isoform Short of Proliferation marker protein Ki-67 OS	2	2
KINH	P33176	Kinesin-1 heavy chain OS	2	3
NPTN	Q9Y639-4	Isoform 4 of Neuroplastin OS	3	3
PTX3	P26022	Pentraxin-related protein PTX3 OS	2	2
RL27	P61353	60S ribosomal protein L27 OS	2	2
RAB6A	P20340-2	Isoform 2 of Ras-related protein Rab-6A OS	3	3
S10A4	P26447	Protein S100-A4 OS	2	2
IF4A1	P60842	Eukaryotic initiation factor 4A-I OS	4	4
IBP3	P17936-2	Isoform 2 of Insulin-like growth factor-binding protein 3 OS	3	3
RS8	P62241	40S ribosomal protein S8 OS	3	7
EZRI	P15311	Ezrin OS	6	14
CSPG4	Q6UVK1	Chondroitin sulfate proteoglycan 4 OS	12	15
EF1A1	P68104	Elongation factor 1-alpha 1 OS	11	11
MARCS	P29966	Myristoylated alanine-rich C-kinase substrate OS	9	9
SPRC	P09486	SPARC OS	3	3
MYPC3	Q14896-2	Isoform 2 of Myosin-binding protein C, cardiac-type OS	3	3
TBB2A	Q13885	Tubulin beta-2A chain OS	2	21
GLYG	P46976-2	Isoform GN-1 of Glycogenin-1 OS	5	5
CCD80	Q76M96-2	Isoform 2 of Coiled-coil domain-containing protein 80 OS	7	7
ACLY	P53396-2	Isoform 2 of ATP-citrate synthase OS	4	6
PDE4D	Q08499-12	Isoform 12 of cAMP-specific 3',5'-cyclic phosphodiesterase 4D OS	2	2
TMOD1	P28289-2	Isoform 2 of Tropomodulin-1 OS	2	2
RL24	P83731	60S ribosomal protein L24 OS	2	2
RL6	Q02878	60S ribosomal protein L6 OS	6	6
RAB2A	P61019-2	Isoform 2 of Ras-related protein Rab-2A OS	2	2
EHD1	Q9H4M9	EH domain-containing protein 1 OS	4	9
HLAA	P04439-2	Isoform 2 of HLA class I histocompatibility antigen, A alpha chain OS	2	5
ITA4	P13612	Integrin alpha-4 OS	3	3
ITB5	P18084	Integrin beta-5 OS	2	2
AHNK2	Q8IVF2-3	Isoform 3 of Protein AHNAK2 OS	2	2
CLIC4	Q9Y696	Chloride intracellular channel protein 4 OS	3	4
HSP72	P54652	Heat shock-related 70 kDa protein 2 OS	2	11
MUC18	P43121	Cell surface glycoprotein MUC18 OS	4	4
MDHM	P40926	Malate dehydrogenase, mitochondrial OS	2	2
RS16	P62249	40S ribosomal protein S16 OS	3	4
MMP2	P08253	72 kDa type IV collagenase OS	11	12
TCPB	P78371	T-complex protein 1 subunit beta OS	2	2
TPM4	P67936	Tropomyosin alpha-4 chain OS	4	9
CD248	Q9HCU0	Endosialin OS	2	2
APOD	P05090	Apolipoprotein D OS	2	2
APOA1	P02647	Apolipoprotein A-I OS	4	4
RAI14	Q9P0K7-2	Isoform 2 of Ankycorbin OS	2	2
IQGA1	P46940	Ras GTPase-activating-like protein IQGAP1 OS	15	17
MYH8	P13535	Myosin-8 OS	2	2
ATPB	P06576	ATP synthase subunit beta, mitochondrial OS	11	12
OLFL3	Q9NRN5-2	Isoform 2 of Olfactomedin-like protein 3 OS	2	3
SAP	P07602-2	Isoform Sap-mu-6 of Prosaposin OS	2	2
IGHG1	P01857	Immunoglobulin heavy constant gamma 1 OS	4	5
DCD	P81605-2	Isoform 2 of Dermcidin OS	2	2
PAI1	P05121	Plasminogen activator inhibitor 1 OS	4	4
RL8	P62917	60S ribosomal protein L8 OS	3	3
RS9	P46781	40S ribosomal protein S9 OS	6	7
RS5	P46782	40S ribosomal protein S5 OS	3	4
A1AT	P01009-2	Isoform 2 of Alpha-1-antitrypsin OS	3	3
SPTN1	Q13813-2	Isoform 2 of Spectrin alpha chain, non-erythrocytic 1 OS	3	4
COIA1	P39060-1	Isoform 2 of Collagen alpha-1(XVIII) chain OS	2	2
RHG42	A6NI28	Rho GTPase-activating protein 42 OS	2	2
SCMH1	Q96GD3-2	Isoform 2 of Polycomb protein SCMH1 OS	2	2
LUM	P51884	Lumican OS	8	9
TSP1	P07996	Thrombospondin-1 OS	22	25
PSA6	P60900-2	Isoform 2 of Proteasome subunit alpha type-6 OS	2	2
NUCL	P19338	Nucleolin OS	2	2
TITIN	Q8WZ42-12	Isoform 12 of Titin OS	8	12
TNR16	P08138-2	Isoform 2 of Tumor necrosis factor receptor superfamily member 16 OS	4	4
FBN1	P35555	Fibrillin-1 OS	5	6
A2MG	P01023	Alpha-2-macroglobulin OS	5	6
FLOT2	Q14254	Flotillin-2 OS	2	3
CAZA1	P52907	F-actin-capping protein subunit alpha-1 OS	5	6
MAP7	Q14244-2	Isoform 2 of Ensconsin OS	2	3
STAT1	P42224-2	Isoform Beta of Signal transducer and activator of transcription 1-alpha/beta OS	2	2
RCN3	Q96D15	Reticulocalbin-3 OS	2	2
TIMP1	P01033	Metalloproteinase inhibitor 1 OS	2	2
PGAM1	P18669	Phosphoglycerate mutase 1 OS	7	7
FBLN2	P98095-2	Isoform 2 of Fibulin-2 OS	2	2
MMP1	P03956	Interstitial collagenase OS	5	5
CADH2	P19022-2	Isoform 2 of Cadherin-2 OS	4	4
IBP5	P24593	Insulin-like growth factor-binding protein 5 OS	2	2
ADT4	Q9H0C2	ADP/ATP translocase 4 OS	2	2
SRSF4	Q08170	Serine/arginine-rich splicing factor 4 OS	2	2
RS13	P62277	40S ribosomal protein S13 OS	2	2
FA49B	Q9NUQ9	Protein FAM49B OS	2	2
RL14	P50914	60S ribosomal protein L14 OS	4	4
FBLN3	Q12805-2	Isoform 2 of EGF-containing fibulin-like extracellular matrix protein 1 OS	5	5
ZN638	Q14966-3	Isoform 3 of Zinc finger protein 638 OS	3	3
HNRPC	P07910-2	Isoform C1 of Heterogeneous nuclear ribonucleoproteins C1/C2 OS	3	3
CALD1	Q05682-2	Isoform 2 of Caldesmon OS	2	2
RL18A	Q02543	60S ribosomal protein L18a OS	2	2
METK2	P31153-2	Isoform 2 of S-adenosylmethionine synthase isoform type-2 OS	2	2
RS11	P62280	40S ribosomal protein S11 OS	5	5
ITA3	P26006-1	Isoform 2 of Integrin alpha-3 OS	6	6
NID2	Q14112-2	Isoform 2 of Nidogen-2 OS	4	5
CSPG2	P13611-2	Isoform V1 of Versican core protein OS	6	6
RS14	P62263	40S ribosomal protein S14 OS	5	5
RSSA	P08865	40S ribosomal protein SA OS	2	2
EMIL1	Q9Y6C2	EMILIN-1 OS	5	6

## Sheet: Common Top 100 EVs
Gene	Uniprot	Description
ACTB	P60709	Actin cytoplasmic
ANXA2	P07355	Annexin A2
CD9	P21926	CD9 antigen
ANXA5	P08758	Annexin A5
CD63	P08962	CD63 antigen
PGK1	P00558	Phosphoglycerate kinase 1
PPIA	P62937	Peptidyl-prolyl cis-trans isomerase A
ALDOA	P04075	Fructose-bisphosphate aldolase A
PRDX1	Q06830	Peroxiredoxin 1
CD81	P35762	CD81 antigen
ANXA6	P08133	Annexin A6
FLOT1	O75955	Flotillin-1
LDHB	P07195	Lactate Dehydrogenase B chain
GNAI2	P04899	Guanine nucleotide-binding protein G(i) subunit alpha-2
CLIC1	O00299	Chloride intracellular channel protein 1
ANXA1	P04083	Annexin A1
LDHA	P00338	Lactate Dehydrogenase A chain
CDC42	Q9NRR8	CDC42 small effector protein 1
RAP1B	P61224	Ras related protein Rap1b
ACTN4	O43707	Alpha-actinin-4
RAB5C	P51147	Ras-related protein Rab-5C
ACLY	P53396	ATP-citrate synthase
FLNA	P21333	Filamin-A
UBA1	P22314	Ubiquitin-like modifier-activating enzyme 1
RAN	P62826	GTP-binding nuclear protein Ran; GTPase involved in nucleocytoplasmic transport
RHOA	P61586	Transforming protein RhoA
RAC1	P63000	Ras-related C3 botulinum toxin substrate 1
RAB7A	P51149	Ras-related protein Rab-7a
MYH9	P35579	Myosin-9

## Sheet: 13_common_fibroblasts
ID	Uniprot	Description
CD63	P08962	CD63 antigen
GNAI3	P08754	Guanine nucleotide-binding protein G(k) subunit alpha
ACTN4	O43707	Alpha-actinin-4
RAC1	P63000	Ras-related C3 botulinum toxin substrate 1
ACTB	P60709	Actin, cytoplasmic 1
ANXA5	P08758	Annexin A5
CD81	P60033	CD81 antigen
PGK1	P00558	Phosphoglycerate kinase 1
EHD1	Q9H4M9	EH domain-containing protein 1
RAP1B	P61224	Ras-related protein Rap-1b
ANXA4	P09525	Annexin A4
ANXA2	P07355	Annexin A2;
GNAI2	P04899	Guanine nucleotide-binding protein G(i) subunit alpha-2

## Sheet: 67-DA proteins EVs
Gene	Uniprot	Description	Unique peptides	Log -p-value	Log2FC	P-VALUE	FC
DCDC1	M0R2J8	Doublecortin domain-containing protein 1 OS	2	2.10543	-4.55772	0.00784466	0.042461
EDIL3	O43854-2	Isoform 2 of EGF-like repeat and discoidin I-like domain-containing protein 3 OS	19	1.78152	-2.69007	0.0165377	0.154956
APOA1	P02647	Apolipoprotein A-I OS	4	1.39467	-1.40091	0.0403021	0.378691
MAP7	Q14244-2	Isoform 2 of Ensconsin OS	2	1.32756	-1.39596	0.047037	0.379991
RS3A	P61247	40S ribosomal protein S3a OS	2	1.81635	-1.31012	0.0152634	0.403287
EFTU	P49411	Elongation factor Tu, mitochondrial OS	2	2.166	-1.24241	0.00682342	0.422665
MFGM	Q08431	Lactadherin OS	23	1.50769	-1.19063	0.0310679	0.43811
DCHS	P19113-2	Isoform 2 of Histidine decarboxylase OS	2	1.37838	-1.17959	0.0418432	0.441478
TITIN	Q8WZ42-12	Isoform 12 of Titin OS	8	1.37032	-1.08966	0.0426263	0.469872
SND1	Q7KZF4	Staphylococcal nuclease domain-containing protein 1 OS	2	1.55381	-0.92397	0.0279379	0.527057
LAMB1	P07942	Laminin subunit beta-1 OS	2	1.32157	-0.921168	0.0476898	0.528081
PTX3	P26022	Pentraxin-related protein PTX3 OS	2	1.35441	-0.851193	0.0442167	0.554326
CT194	Q5TEA3	Uncharacterized protein C20orf194 OS	2	2.71972	-0.808476	0.00190671	0.570985
PLEC	Q15149-2	Isoform 2 of Plectin OS	19	2.13552	-0.777242	0.00731955	0.583481
CPNE3	O75131	Copine-3 OS	3	2.49776	-0.764333	0.00317864	0.588725
FAS	P49327	Fatty acid synthase OS	3	1.48326	-0.761411	0.0328657	0.589919
LAMC1	P11047	Laminin subunit gamma-1 OS	5	1.41708	-0.727202	0.0382751	0.604074
SCRB2	Q14108	Lysosome membrane protein 2 OS	6	1.3685	-0.705619	0.0428058	0.613179
TCPZ	P40227	T-complex protein 1 subunit zeta OS	2	2.6877	-0.673168	0.0020526	0.627128
RUVB2	Q9Y230-2	Isoform 2 of RuvB-like 2 OS	2	1.63605	-0.644778	0.0231179	0.639591
VATB1	P15313	V-type proton ATPase subunit B, kidney isoform OS	5	1.96362	-0.604394	0.0108738	0.657747
ITB5	P18084	Integrin beta-5 OS	2	1.95059	-0.564012	0.011205	0.676419
STAR9	Q9P2P6	StAR-related lipid transfer protein 9 OS	3	2.18764	-0.452398	0.00649175	0.730827
BIP	P11021	Endoplasmic reticulum chaperone BiP OS	6	1.36999	-0.380664	0.0426591	0.768084
COF2	Q9Y281-3	Isoform 3 of Cofilin-2 OS	3	1.48458	0.482409	0.032766	1.39707
PRDX1	Q06830	Peroxiredoxin-1 OS	6	1.50805	0.482957	0.0310418	1.3976
FLNA	P21333-2	Isoform 2 of Filamin-A OS	39	1.74407	0.534612	0.0180275	1.44855
THIO	P10599-2	Isoform 2 of Thioredoxin OS	2	2.92843	0.539266	0.00117914	1.45323
GBG12	Q9UBI6	Guanine nucleotide-binding protein G(I)/G(S)/G(O) subunit gamma-12 OS	2	1.4772	0.610418	0.0333273	1.5267
RAB6A	P20340-2	Isoform 2 of Ras-related protein Rab-6A OS	3	1.40421	0.612442	0.0394265	1.52885
HS90A	P07900-2	Isoform 2 of Heat shock protein HSP 90-alpha OS	6	2.01513	0.613068	0.00965764	1.52951
RHOA	P61586	Transforming protein RhoA OS	2	1.34871	0.632392	0.044801	1.55013
AT2B4	P23634-6	Isoform XB of Plasma membrane calcium-transporting ATPase 4 OS	11	1.40148	0.637293	0.0396752	1.55541
LDHB	P07195	L-lactate dehydrogenase B chain OS	2	3.93362	0.674133	0.000116516	1.59564
CALU	O43852-3	Isoform 3 of Calumenin OS	3	1.81148	0.699709	0.0154353	1.62418
C8AP2	Q9UKL3	CASP8-associated protein 2 OS	2	1.45185	0.715022	0.0353305	1.64151
GSTP1	P09211	Glutathione S-transferase P OS	7	1.30579	0.726136	0.0494547	1.6542
NIBA2	Q96TA1-2	Isoform 2 of Protein Niban 2 OS	4	1.44408	0.766517	0.0359683	1.70116
RINI	P13489	Ribonuclease inhibitor OS	5	1.62513	0.800663	0.0237065	1.7419
VINC	P18206-2	Isoform 1 of Vinculin OS	12	2.18252	0.804975	0.0065687	1.74712
1433F	Q04917	14-3-3 protein eta OS	2	1.48062	0.805073	0.0330662	1.74723
MYO1D	O94832	Unconventional myosin-Id OS	10	1.66644	0.831492	0.0215555	1.77952
ACTN1	P12814-2	Isoform 2 of Alpha-actinin-1 OS	9	1.35066	0.84266	0.0446009	1.79335
TBB4B	P68371	Tubulin beta-4B chain OS	2	1.63134	0.862051	0.02337	1.81762
GDIR1	P52565	Rho GDP-dissociation inhibitor 1 OS	2	1.85426	0.907831	0.0139874	1.87622
CD59	P13987-2	Isoform 2 of CD59 glycoprotein OS	3	2.00669	0.943674	0.00984717	1.92342
EHD1	Q9H4M9	EH domain-containing protein 1 OS	4	2.04037	0.949197	0.00911237	1.9308
COR1C	Q9ULV4-2	Isoform 2 of Coronin-1C OS	2	1.41042	0.957555	0.0388666	1.94202
STXB3	O00186	Syntaxin-binding protein 3 OS	2	2.81333	0.964746	0.00153698	1.95172
PDCD6	O75340-2	Isoform 2 of Programmed cell death protein 6 OS	2	1.58315	1.0117	0.0261128	2.01628
DDAH2	O95865	N(G),N(G)-dimethylarginine dimethylaminohydrolase 2 OS	4	2.04647	1.02065	0.00898523	2.02883
DPYL2	Q16555-2	Isoform 2 of Dihydropyrimidinase-related protein 2 OS	6	1.46927	1.02138	0.0339417	2.02985
GNAI3	P08754	Guanine nucleotide-binding protein G(i) subunit alpha OS	2	1.31601	1.02506	0.0483053	2.03504
SODC	P00441	Superoxide dismutase [Cu-Zn] OS	2	1.71776	1.09659	0.0191533	2.13848
LASP1	Q14847	LIM and SH3 domain protein 1 OS	2	2.46596	1.17259	0.00342009	2.25417
PRDX5	P30044-2	Isoform Cytoplasmic+peroxisomal of Peroxiredoxin-5, mitochondrial OS	2	1.40459	1.19457	0.0393918	2.28877
CAZA1	P52907	F-actin-capping protein subunit alpha-1 OS	5	1.83043	1.26202	0.0147766	2.39831
SEPTIN2	Q15019-2	Isoform 2 of Septin-2 OS	3	2.2248	1.47012	0.0059594	2.77045
1433T	P27348	14-3-3 protein theta OS	4	2.6555	1.52929	0.00221055	2.88643
DDAH1	O94760-2	Isoform 2 of N(G),N(G)-dimethylarginine dimethylaminohydrolase 1 OS	2	2.31592	1.5753	0.00483149	2.97998
TBB2A	Q13885	Tubulin beta-2A chain OS	2	2.31419	1.70126	0.00485072	3.25185
SH3G1	Q99961-2	Isoform 2 of Endophilin-A2 OS	2	1.82362	1.88319	0.0150101	3.68889
MOXD1	Q6UVY6-2	Isoform 2 of DBH-like monooxygenase protein 1 OS	5	2.42755	2.23115	0.00373634	4.69508
CAPG	P40121	Macrophage-capping protein OS	2	1.57788	2.37575	0.0264315	5.19007
PLPP3	O14495	Phospholipid phosphatase 3 OS	2	1.46654	3.1443	0.0341553	8.84155
RAB14	P61106	Ras-related protein Rab-14 OS	3	3.04723	3.38179	0.000896947	10.4237
MDHC	P40925-2	Isoform 2 of Malate dehydrogenase, cytoplasmic OS	2	2.16541	3.42883	0.00683269	10.7692

## Sheet: Protein Annotations EVs
#node	identifier	domain_summary_url	annotation	other_names_and_aliases
ACTN1	9606.ENSP00000377941	Alpha-actinin-1; F-actin cross-linking protein which is thought to anchor actin to a variety of intracellular structures. This is a bundling protein; Belongs to the alpha-actinin family	https://smart.embl.de/smart/DDvec.cgi?smart=914:CH(33|133)+CH(146|245)+Pfam_Spectrin(274|384)+SPEC(397|498)+SPEC(512|619)+SPEC(633|732)+EFh(750|778)+EFh(813|841)+efhand_Ca_insen(844|910)+	2EYI,2EYN,2N8Y,2N8Z,87,A0A024R694,AAA51582.1,AAH03576.1,AAH15766.1,AAP35871.1,ABF50047.1,ACE62922.1,ACJ24535.1,ACTN1,ACTN1-001,ACTN1-002,ACTN1-005,ACTN1-006,ACTN1-007,ACTN1-008,ACTN1-009,ACTN1-010,ACTN1-011,ACTN1-012,ACTN1-013,ACTN1-014,ACTN1-015,ACTN1-016,ACTN1-017,ACTN1-018,ACTN1-019,ACTN1-020,ACTN1-021,ACTN1-022,ACTN1-023,ACTN1_HUMAN,AJ844628,AK295099,AK299362,AL117694,Actinin alpha 1,Actinin …
APOA1	9606.ENSP00000236850	Apolipoprotein A-I; Participates in the reverse transport of cholesterol from tissues to the liver for excretion by promoting cholesterol efflux from tissues and by acting as a cofactor for the lecithin cholesterol acyltransferase (LCAT). As part of the SPAP complex, activates spermatozoa motility; Apolipoproteins	https://smart.embl.de/smart/DDvec.cgi?smart=267:SIGNAL(1|18)+Pfam_Apolipoprotein(69|262)+	1AV1,1GW3,1GW4,1ODP,1ODQ,1ODR,2A01,2MSC,2MSD,2MSE,2N5E,335,3J00,3K2S,3R2P,4V6M,6CC9,6CCH,6CCX,6CLZ,6CM1,A0A024R3E3,A14829,A8K866,AAA35545.1,AAA51747.1,AAA62829.1,AAB59514.1,AAH05380.1,AAI10287.1,AAQ91811.1,AAS68227.1,ACA05932.1,ACA05933.1,ACA05934.1,ACA05935.1,ACA05936.1,AK292231,APOA1,APOA1-001,APOA1-002,APOA1-003,APOA1-004,APOA1-005,APOA1_HUMAN,AY422952,Apo-AI,ApoA-I,Apolipoprotein A-I,Apolipop…
ARHGDIA	9606.ENSP00000269321	Rho GDP-dissociation inhibitor 1; Controls Rho proteins homeostasis. Regulates the GDP/GTP exchange reaction of the Rho proteins by inhibiting the dissociation of GDP from them, and the subsequent binding of GTP to them. Retains Rho proteins such as CDC42, RAC1 and RHOA in an inactive cytosolic pool, regulating their stability and protecting them from degradation. Actively involved in the recycli…	https://smart.embl.de/smart/DDvec.cgi?smart=204:Pfam_Rho_GDI(11|201)+	1CC0,1FSO,1FST,1FT0,1FT3,1HH4,1KMT,1QVY,1RHO,2BXW,2JHS,2JHT,2JHU,2JHV,2JHW,2JHX,2JHY,2JHZ,2JI0,2N80,396,A8MXW0,AAA36566.1,AAH05851.1,AAH05875.1,AAH08701.1,AAH09759.1,AAH16031.1,AAH16185.1,AAH24258.1,AAH27730.1,AAH75827.1,AAI06045.1,AAM21074.1,AAP35530.1,ACJ13669.1,AF498926,AK300816,AK312347,ARHGDIA,ARHGDIA-001,ARHGDIA-002,ARHGDIA-004,ARHGDIA-005,ARHGDIA-006,ARHGDIA-007,ARHGDIA-008,ARHGDIA-009,ARH…
ATP2B4	9606.ENSP00000350310	Plasma membrane calcium-transporting ATPase 4; Calcium/calmodulin-regulated and magnesium-dependent enzyme that catalyzes the hydrolysis of ATP coupled with the transport of calcium out of the cell. By regulating sperm cell calcium homeostasis, may play a role in sperm motility (By similarity); Belongs to the cation transport ATPase (P-type) (TC 3.A.3) family. Type IIB subfamily	https://smart.embl.de/smart/DDvec.cgi?smart=1205:Cation_ATPase_N(45|121)+TRANS(146|168)+Pfam_E1-E2_ATPase(185|301)+Pfam_E1-E2_ATPase(335|443)+Pfam_Cation_ATPase(508|604)+Pfam_Hydrolase_3(755|830)+Pfam_Cation_ATPase_C(867|1049)+Pfam_ATP_Ca_trans_C(1089|1135)+	1CFF,2KNE,3.6.3.8,493,7.2.2.10,A0A024R968,A1X4Q2,AAA36455.1,AAA50819.1,AAB17577.1,AAB17578.1,AAB17579.1,AAB17580.1,AAI40775.1,ABG24245.1,AC114402,AL513343,AT2B4_HUMAN,ATP2B2,ATP2B4,ATP2B4-001,ATP2B4-002,ATP2B4-003,ATP2B4-004,ATP2B4-005,ATP2B4-006,ATP2B4-201,ATPase plasma membrane Ca2+ transporting 4,ATPase, Ca++ transporting, plasma membrane 4,ATPases Ca2+ transporting,B1APW5,B1APW6,BC140774,BX53…
ATP6V1B1	9606.ENSP00000234396	V-type proton ATPase subunit B, kidney isoform; Non-catalytic subunit of the peripheral V1 complex of vacuolar ATPase. V-ATPase is responsible for acidifying a variety of intracellular compartments in eukaryotic cells; Belongs to the ATPase alpha/beta chains family	https://smart.embl.de/smart/DDvec.cgi?smart=513:Pfam_ATP-synt_ab_N(44|110)+Pfam_ATP-synt_ab(167|393)+	3.6.3.14,525,AAA36498.1,AAD11943.1,AAH63411.1,AF107466,AH007312,AK223151,AK291121,AK301542,AK313194,ATP6B1,ATP6V1B1,ATP6V1B1-001,ATP6V1B1-004,ATP6V1B1-005,ATP6V1B1-006,ATP6V1B1-007,ATP6V1B1-008,ATP6V1B1-009,ATP6V1B1-010,ATPase H+ transporting V1 subunit B1,B4DWH7,BAD96871.1,BAF83810.1,BAG36011.1,BAG63039.1,BC063411,C9J5E3,C9JL73,C9JNS9,C9JTN0,C9JZ02,CAB009523,CCDS1912,CCDS1912.1,CHEMBL3217,EAW997…
C20orf194	9606.ENSP00000252032	Chromosome 20 open reading frame 194; Uncharacterized protein C20orf194; May act as an effector for ARL3	https://smart.embl.de/smart/DDvec.cgi?smart=1177:COIL(1143|1168)+	25943,AAH64352.1,AAH80528.1,AAI06087.1,AL109976,AL110249,AL117334,BC064352,BC080528,BC106086,C20ORF194,C20ORF194-001,C20ORF194-002,C20orf194,C20orf194-001,C20orf194-002,CAB53697.1,CAI22431.1,CAI22834.1,CCDS42851,CCDS42851.1,CT194_HUMAN,Chromosome 20 open reading frame 194,DKFZp434N061,ENSG00000088854,ENSP00000252031,ENSP00000252032,ENSP00000407229,ENST00000252031,ENST00000252032,ENST00000453730,E…
CALU	9606.ENSP00000438248	Calumenin; Involved in regulation of vitamin K-dependent carboxylation of multiple N-terminal glutamate residues. Seems to inhibit gamma-carboxylase GGCX. Binds 7 calcium ions with a low affinity (By similarity); Belongs to the CREC family	https://smart.embl.de/smart/DDvec.cgi?smart=323:SIGNAL(1|27)+EFh(80|108)+EFh(116|144)+EFh(163|191)+EFh(200|228)+EFh(277|305)+	813,A0A024R755,AAB97725.1,AAC17216.1,AAF76141.1,AAH13383.1,AAK72908.1,AAP35472.1,AAV38945.1,ADG45004.1,ADG45005.1,ADG45006.1,ADG45007.1,ADG45008.1,ADG45009.1,ADG45010.1,ADG45011.1,ADG45012.1,ADG45013.1,ADG45014.1,ADG45015.1,ADG45016.1,AF013759,AF257659,AF345637,AK056338,AK312446,B3KPG9,BAG35353.1,BAG51681.1,BC013383,BT006826,BT020143,CAG33320.1,CAG46634.1,CALU,CALU-001,CALU-002,CALU-003,CALU-004,…
CAPG	9606.ENSP00000263867	Macrophage-capping protein; Calcium-sensitive protein which reversibly blocks the barbed ends of actin filaments but does not sever preformed actin filaments. May play an important role in macrophage function. May play a role in regulating cytoplasmic and/or nuclear structures through potential interactions with actin. May bind DNA; Gelsolin/villins	https://smart.embl.de/smart/DDvec.cgi?smart=348:GEL(19|113)+GEL(135|227)+GEL(252|347)+	1J72,1JHW,822,AAA59570.1,AAA92670.1,AAH00728.1,AAH14549.1,AAY24128.1,ACI46004.1,AFCP,AK225374,AK300507,Actin regulatory protein CAP-G,B4DU58,B8ZZL6,B8ZZS7,BAG62220.1,BC000728,BC014549,CAPG,CAPG-001,CAPG-002,CAPG-003,CAPG-004,CAPG-005,CAPG-006,CAPG-007,CAPG-008,CAPG-009,CAPG-010,CAPG-011,CAPG-012,CAPG-014,CAPG-015,CAPG-016,CAPG_HUMAN,CCDS1974,CCDS1974.1,CCDS58715,CCDS58715.1,Capping actin protein,…
CAPZA1	9606.ENSP00000263168	Capping actin protein of muscle z-line alpha subunit 1; F-actin-capping protein subunit alpha-1; F-actin-capping proteins bind in a Ca(2+)-independent manner to the fast growing ends of actin filaments (barbed end) thereby blocking the exchange of subunits at these ends. Unlike other capping proteins (such as gelsolin and severin), these proteins do not sever actin filaments. May play a role in t…	https://smart.embl.de/smart/DDvec.cgi?smart=286:Pfam_F-actin_cap_A(17|284)+	1MQ1,1MWN,829,A0A024R0E5,AAC00533.1,AAH00144.1,AAV38171.1,AK223226,AL929470,BAD96946.1,BC000144,BT019364,CAB045963,CAG28585.1,CAG46618.1,CAI14054.1,CAI16528.1,CAPPA1,CAPZ,CAPZA1,CAPZA1-001,CAPZA1-002,CAPZA1-003,CAPZA1-004,CAPZA1-005,CAPZA1-006,CAZ1,CAZA1_HUMAN,CCDS30805,CCDS30805.1,CR407657,CR541819,CapZ alpha-1,EAW56525.1,EAW56526.1,ENSG00000116489,ENSP00000263168,ENSP00000358676,ENSP00000377077…
CASP8AP2	9606.ENSP00000478179	CASP8-associated protein 2; Participates in TNF-alpha-induced blockade of glucocorticoid receptor (GR) transactivation at the nuclear receptor coactivator level, upstream and independently of NF- kappa-B. Suppresses both NCOA2- and NCOA3-induced enhancement of GR transactivation. Involved in TNF-alpha-induced activation of NF-kappa-B via a TRAF2-dependent pathway. Acts as a downstream mediator fo…	http://smart.embl.de/smart/DDt.cgi?smart=1972:	2LR8,6ANO,6AOZ,6AP0,9994,A2RUB7,AB037736,C8AP2_HUMAN,CASP8 associated protein 2,CASP8-associated protein 2,CASP8AP2,CASP8AP2-001,CASP8AP2-003,CASP8AP2-004,CASP8AP2-006,CASP8AP2-007,CASP8AP2-201,CED-4,Caspase 8 associated protein 2,E1P553,ENSG00000118412,ENSP00000237177,ENSP00000391210,ENSP00000394684,ENSP00000405221,ENSP00000478179,ENSP00000485346,ENSP00000485349,ENST00000237177,ENST00000419040,E…
CCT6A	9606.ENSP00000275603	T-complex protein 1 subunit zeta; Molecular chaperone; assists the folding of proteins upon ATP hydrolysis. Known to play a role, in vitro, in the folding of actin and tubulin; Belongs to the TCP-1 chaperonin family	https://smart.embl.de/smart/DDvec.cgi?smart=531:Pfam_Cpn60_TCP1(30|526)+	6NR8,6NR9,6NRA,6NRB,6NRC,6NRD,6QB8,908,A0A024RDL1,A6NCD2,AAA58676.1,AAA61061.1,AAI06943.1,AAK61354.1,AAS07451.1,AB063318,AC092101,AF385084,Acute morphine dependence-related protein 2,BAB61032.1,BC106942,BU540578,CCDS34640,CCDS34640.1,CCDS5523,CCDS5523.1,CCT-zeta,CCT-zeta-1,CCT6,CCT6A,CCT6A-001,CCT6A-003,CCT6A-004,CCT6A-005,CCT6A-006,CCT6A-007,CCT6A-008,CCT6A-009,CCT6A-010,CCTZ,Cctz,Chaperonin con…
CD59	9606.ENSP00000379191	CD59 glycoprotein; Potent inhibitor of the complement membrane attack complex (MAC) action. Acts by binding to the C8 and/or C9 complements of the assembling MAC, thereby preventing incorporation of the multiple copies of C9 required for complete formation of the osmolytic pore. This inhibitor appears to be species-specific. Involved in signal transduction for T-cell activation complexed to a pro…	https://smart.embl.de/smart/DDvec.cgi?smart=128:SIGNAL(1|25)+LU(26|108)+	143065,16.3A5,1CDQ,1CDR,1CDS,1ERG,1ERH,1F5,1F5 antigen,20 kDa homologous restriction factor,2J8B,2OFS,2UWR,2UX2,4BIK,5IMT,5IMY,966,AAA51952.1,AAA60543.1,AAA60957.1,AAA88793.1,AAH01506.1,AAP35768.1,AK311778,BAG34721.1,BC001506,BT007104,Blood group antigens,CAA34467.1,CAA35059.1,CAA78486.1,CAB001448,CAG28589.1,CAG46523.1,CCDS7886,CCDS7886.1,CD molecules,CD59,CD59 antigen,CD59 antigen p18-20,CD59 an…
CFL2	9606.ENSP00000298159	Cofilin-2; Controls reversibly actin polymerization and depolymerization in a pH-sensitive manner. Its F-actin depolymerization activity is regulated by association with CSPR3. It has the ability to bind G- and F-actin in a 1:1 ratio of cofilin to actin. It is the major component of intranuclear and cytoplasmic actin rods. Required for muscle maintenance. May play a role during the exchange of al…	https://smart.embl.de/smart/DDvec.cgi?smart=166:ADF(19|154)+	1073,AAD31280.1,AAD31281.1,AAF64498.1,AAF97934.1,AAH11444.1,AAH22364.1,AAH22876.1,AAM10495.1,AF087867,AF134802,AF134803,AF242299,AF283513,AK314157,BAG36842.1,BC011444,BC022364,BC022876,CAB037078,CCDS58311,CCDS58311.1,CCDS9649,CCDS9649.1,CCDS9650,CCDS9650.1,CFL2,CFL2-001,CFL2-002,CFL2-003,CFL2-004,CFL2-005,CFL2-006,COF2_HUMAN,Cofilin,Cofilin 2,Cofilin 2 (muscle),Cofilin, muscle isoform,Cofilin-2,E…
CORO1C	9606.ENSP00000394496	Coronin-1B/1C/6; Coronin-1C; May be involved in cytokinesis, motility, and signal transduction; Belongs to the WD repeat coronin family	https://smart.embl.de/smart/DDvec.cgi?smart=527:DUF1899(56|120)+WD40(119|162)+WD40(172|212)+WD40(215|255)+DUF1900(309|443)+	23603,A0A024RBI5,A7MAP0,A7MAP1,AAH02342.1,AB030656,AC007569,AK096363,AK304839,AK316065,AK316504,AL162070,AM849477,AM849478,B3KU12,B4E3S0,B7Z9V0,BAA83077.1,BAG53274.1,BAG65582.1,BAH14436.1,BAH14875.1,BC002342,CAB82406.1,CAO94662.1,CAO94663.1,CCDS61236,CCDS61236.1,CCDS9120,CCDS9120.1,COR1C_HUMAN,CORO1C,CORO1C-001,CORO1C-002,CORO1C-003,CORO1C-007,CORO1C-008,CORO1C-009,CORO1C-010,CORO1C-011,CORO1C-01…
CPNE3	9606.ENSP00000477590	Copine-3; Calcium-dependent phospholipid-binding protein that plays a role in ERBB2-mediated tumor cell migration in response to growth factor heregulin stimulation; Belongs to the copine family	https://smart.embl.de/smart/DDvec.cgi?smart=537:C2(7|114)+C2(139|245)+VWA(289|491)+	8895,A0A024R994,A8KA47,AAD46074.2,AAH36242.1,AAH66597.1,AB014536,AC013751,AF077226,AK292912,BAA31611.2,BAF85601.1,BC036242,BC066597,CCDS6243,CCDS6243.1,CPN3,CPNE3,CPNE3-001,CPNE3-002,CPNE3-003,CPNE3-004,CPNE3-005,CPNE3-006,CPNE3-007,CPNE3-008,CPNE3-009,CPNE3-010,CPNE3-011,CPNE3-012,CPNE3-013,CPNE3-201,CPNE3_HUMAN,Copine 3,Copine III,Copine-3,Copines,E5RFT7,E5RG68,E5RG97,E5RHZ0,E5RJ85,EAW91641.1,E…
DCDC1	9606.ENSP00000385936	Doublecortin domain-containing protein 5; Doublecortin domain containing 1	http://smart.embl.de/smart/DDt.cgi?smart=890:	341019,A6PVL6,AAP75563.1,AK126066,AL133296,AL133349,AL133376,AL135932,AL137160,AL137804,AL162614,AY247970,B1AL47,B7WNX6,BAC86423.2,CAO03494.1,CAO03548.1,CCDS73270.1,CCDS7872,CCDS7872.1,DCDC1,DCDC1-001,DCDC1-002,DCDC1-003,DCDC1-004,DCDC1-005,DCDC1-006,DCDC1-008,DCDC1-009,DCDC1-010,DCDC1-011,DCDC1-201,DCDC1_HUMAN,DCDC5,Doublecortin domain containing 1,Doublecortin domain-containing 5 protein,Double…
DDAH1	9606.ENSP00000284031	N(G),N(G)-dimethylarginine dimethylaminohydrolase 1; Hydrolyzes N(G),N(G)-dimethyl-L-arginine (ADMA) and N(G)-monomethyl-L-arginine (MMA) which act as inhibitors of NOS. Has therefore a role in the regulation of nitric oxide generation	https://smart.embl.de/smart/DDvec.cgi?smart=285:Pfam_Amidinotransf(14|280)+	23576,2JAI,2JAJ,3.5.3.18,3I2E,3I4A,3P8E,3P8P,6DGE,AAH33680.1,AAH43235.2,AB001915,AC092807,ACJ13659.1,AK304876,AK312432,AL078459,AL360219,B1AKK2,B4E3V1,BAA37117.1,BAG35341.1,BAG65613.1,BC033680,BC043235,BX648145,CAI45988.1,CCDS44170,CCDS44170.1,CCDS705,CCDS705.1,CCDS81348,CHEMBL6036,DDAH,DDAH-1,DDAH1,DDAH1-001,DDAH1-002,DDAH1-003,DDAH1-005,DDAH1-006,DDAH1-007,DDAH1-008,DDAH1-009,DDAH1-201,DDAH1-20…
DDAH2	9606.ENSP00000364945	N(G),N(G)-dimethylarginine dimethylaminohydrolase 2; Hydrolyzes N(G),N(G)-dimethyl-L-arginine (ADMA) and N(G)-monomethyl-L-arginine (MMA) which act as inhibitors of NOS. Has therefore a role in the regulation of nitric oxide generation	http://smart.embl.de/smart/DDt.cgi?smart=285:	23564,3.5.3.18,A2BEZ7,AF070667,CCDS4718,CCDS4718.1,DDAH,DDAH-2,DDAH2,DDAH2-001,DDAH2-002,DDAH2-003,DDAH2-004,DDAH2-005,DDAH2-006,DDAH2-007,DDAH2-008,DDAH2-009,DDAH2-010,DDAH2_HUMAN,DDAHII,Dimethylargininase ,Dimethylargininase-2,Dimethylarginine dimethylaminohydrolase 2,EC 3.5.3.18,ENSG00000213722,ENSP00000364943,ENSP00000364945,ENSP00000364949,ENSP00000395759,ENSP00000397466,ENSP00000413164,ENSP…
DPYSL2	9606.ENSP00000309539	Dihydropyrimidinase-related protein 2; Plays a role in neuronal development and polarity, as well as in axon growth and guidance, neuronal growth cone collapse and cell migration. Necessary for signaling by class 3 semaphorins and subsequent remodeling of the cytoskeleton. May play a role in endocytosis; Belongs to the metallo-dependent hydrolases superfamily. Hydantoinase/dihydropyrimidinase fam…	https://smart.embl.de/smart/DDvec.cgi?smart=572:Pfam_Amidohydro_1(64|453)+	1808,2GSE,2VM8,5LXX,5MKV,5MLE,5X1A,5X1C,5X1D,5YZ5,5YZA,5YZB,6JV9,6JVB,A8K5H2,A9CQZ2,AAA93202.1,AAC05793.1,AAH56408.1,AAH67109.1,AB020777,AB370194,AC015743,AK092377,AK291287,AK299077,B4DR31,BAA11191.1,BAA86991.1,BAC03872.1,BAF83976.1,BAF94338.1,BAG61143.1,BC056408,BC067109,CAB018719,CCDS59096,CCDS59096.1,CCDS6051,CCDS6051.1,CCDS83268,CRMP-2,CRMP2,Collapsin response mediator protein 2,D3DSS7,D78013…
EDIL3	9606.ENSP00000296591	EGF-like repeat and discoidin I-like domain-containing protein 3; Promotes adhesion of endothelial cells through interaction with the alpha-v/beta-3 integrin receptor. Inhibits formation of vascular-like structures. May be involved in regulation of vascular morphogenesis of remodeling in embryonic development	https://smart.embl.de/smart/DDvec.cgi?smart=480:SIGNAL(1|23)+EGF(25|60)+EGF(77|117)+EGF_CA(119|155)+FA58C(157|314)+FA58C(318|476)+	10085,4D90,AAC02648.1,AAC02649.1,AAH30828.1,AAH53656.1,AK312858,B2R763,BAG35710.1,BC030828,BC053656,CCDS4062,CCDS4062.1,CCDS64195,CCDS64195.1,DEL1,EAW95917.1,EAW95918.1,EDIL3,EDIL3-001,EDIL3-002,EDIL3-003,EDIL3-005,EDIL3_HUMAN,EGF like repeats and discoidin domains 3,EGF-like repeats and discoidin I-like domains 3,ENSG00000164176,ENSP00000296591,ENSP00000320057,ENSP00000340602,ENSP00000369483,ENS…
EHD1	9606.ENSP00000479153	EH domain-containing protein 1; ATP- and membrane-binding protein that controls membrane reorganization/tubulation upon ATP hydrolysis. In vitro causes vesiculation of endocytic membranes. Acts in early endocytic membrane fusion and membrane trafficking of recycling endosomes. Recruited to endosomal membranes upon nerve growth factor stimulation, indirectly regulates neurite outgrowth (By similar…	https://smart.embl.de/smart/DDvec.cgi?smart=548:Pfam_EHD_N(38|70)+Pfam_MMR_HSR1(74|234)+EH(452|545)+	10938,2JQ6,2KFF,2KFG,2KFH,2KSP,A0A024R571,AAB81204.1,AAD45866.1,AAG02009.1,AAI04800.1,AAI04826.1,AF001434,AF099011,AK097842,AK312316,AY007161,B2R5U3,BAG35240.1,BAG53542.1,BC104799,BC104825,C9IZH1,C9J2Z4,C9JC03,C9JDQ8,C9JIJ3,CCDS73315,CCDS73315.1,CCDS8084,CCDS8084.1,CDABP0131,EAW74317.1,EAW74318.1,EAW74319.1,EAW74320.1,EAW74321.1,EF-hand domain containing,EH domain containing 1,EH domain-containin…
FAM129B	9606.ENSP00000362409	Family with sequence similarity 129 member b; Niban-like protein 1; May play a role in apoptosis suppression. May promote melanoma cell invasion in vitro	https://smart.embl.de/smart/DDvec.cgi?smart=746:PH(69|194)+	64855,A0A024R872,AAH01979.2,AAK57556.1,AAQ13825.1,AB210016,AF151783,AF192911,AK025804,AL137555,AL390116,BAB15240.1,BAE06098.1,BC001979,C9ORF88,C9orf88,CAB70809.1,CAH72914.1,CAH72915.1,CAH73084.1,CAH73085.1,CCDS35144,CCDS35144.1,CCDS35145,CCDS35145.1,DKFZP434H0820,EAW87675.1,EAW87677.1,EAW87678.1,ENSG00000136830,ENSP00000259353,ENSP00000362409,ENSP00000362411,ENSP00000445177,ENST00000259353,ENST00…
FASN	9606.ENSP00000304592	Fatty acid synthase; Fatty acid synthetase catalyzes the formation of long- chain fatty acids from acetyl-CoA, malonyl-CoA and NADPH. This multifunctional protein has 7 catalytic activities and an acyl carrier protein; Seven-beta-strand methyltransferase motif containing	https://smart.embl.de/smart/DDvec.cgi?smart=2511:Pfam_ketoacyl-synt(1|239)+Pfam_Ketoacyl-synt_C(243|360)+Pfam_KAsynt_C_assoc(362|472)+Pfam_Acyl_transf_1(493|810)+Pfam_PS-DH(865|1108)+Pfam_Methyltransf_12(1243|1342)+PKS_ER(1539|1854)+PKS_KR(1885|2066)+Pfam_PP-binding(2125|2192)+Pfam_Thioesterase(2242|2501)+	1.1.1.100,1.3.1.39,1XKT,2.3.1.38,2.3.1.39,2.3.1.41,2.3.1.85,2194,2CG5,2JFD,2JFK,2PX6,3-hydroxyacyl-[acyl-carrier-protein] dehydratase,3-oxoacyl-[acyl-carrier-protein] reductase,3-oxoacyl-[acyl-carrier-protein] synthase,3.1.2.14,3HHD,3TJM,4.2.1.59,4PIV,4W82,4W9N,4Z49,5C37,6NNA,AAA73576.1,AAB35516.1,AAC50259.1,AAH07267.1,AAH07909.1,AAH14634.2,AAH63242.1,AAS09886.1,AB209988,AY451392,BAE06070.1,BC007…
FLNA	9606.ENSP00000358866	Filamin-A; Promotes orthogonal branching of actin filaments and links actin filaments to membrane glycoproteins. Anchors various transmembrane proteins to the actin cytoskeleton and serves as a scaffold for a wide range of cytoplasmic signaling proteins. Interaction with FLNA may allow neuroblast migration from the ventricular zone into the cortical plate. Tethers cell surface- localized furin, m…	https://smart.embl.de/smart/DDvec.cgi?smart=2647:CH(45|147)+CH(168|264)+IG_FLMN(280|377)+IG_FLMN(380|477)+IG_FLMN(479|573)+IG_FLMN(575|666)+IG_FLMN(671|766)+IG_FLMN(768|869)+IG_FLMN(871|968)+IG_FLMN(970|1064)+IG_FLMN(1066|1157)+IG_FLMN(1159|1252)+IG_FLMN(1254|1352)+IG_FLMN(1354|1445)+IG_FLMN(1447|1542)+IG_FLMN(1544|1639)+IG_FLMN(1641|1743)+IG_FLMN(1758|1863)+IG_FLMN(1864|1955)+IG_FLMN(1956|2042)+…	142510,2316,2AAV,2BP3,2BRQ,2J3S,2JF1,2K3T,2K7P,2K7Q,2MTP,2W0P,2WFN,3CNK,3HOC,3HOP,3HOR,3ISW,3RGH,4M9P,4P3W,5XR1,6D8C,6EW1,AAA92644.1,AAH14654.1,AAH41179.1,AAH67111.1,AB191259,AB191260,AB371574,AB371575,AB371576,AB371578,AB371579,AB593010,ABP-280,ABPX,ADU87644.1,AK074048,AK090427,Actin-binding protein 280,Alpha-filamin,BAB84874.1,BAC03408.2,BAD52435.1,BAD52436.1,BAG48303.1,BAG48304.1,BAG48305.1,BA…
GNAI3	9606.ENSP00000358867	Guanine nucleotide-binding protein G(k) subunit alpha; Heterotrimeric guanine nucleotide-binding proteins (G proteins) function as transducers downstream of G protein-coupled receptors (GPCRs) in numerous signaling cascades. The alpha chain contains the guanine nucleotide binding site and alternates between an active, GTP-bound state and an inactive, GDP-bound state. Signaling by an activated GPC…	https://smart.embl.de/smart/DDvec.cgi?smart=354:G_alpha(13|353)+	2773,2IHB,2ODE,2V4Z,4G5O,4G5R,4G5S,87U6,AAA35895.1,AAA35896.1,AAA35939.1,AAA52557.1,AAA52579.1,AAH25285.1,AAM12621.1,AAV38776.1,AAV38777.1,AC004159,AC080066,AF493907,AK312252,ARCND1,BAG35184.1,BC025285,BT019973,BT019974,CAB022099,CCDS802,CCDS802.1,CHEMBL4221,EAW56393.1,ENSG00000065135,ENSP00000251336,ENSP00000358867,ENST00000251336,ENST00000369851,G protein subunit alpha i3,G protein subunits alp…
GNG12	9606.ENSP00000360021	Guanine nucleotide-binding protein G(I)/G(S)/G(O) subunit gamma-12; Guanine nucleotide-binding proteins (G proteins) are involved as a modulator or transducer in various transmembrane signaling systems. The beta and gamma chains are required for the GTPase activity, for replacement of GDP by GTP, and for G protein- effector interaction	https://smart.embl.de/smart/DDvec.cgi?smart=72:G_gamma(7|72)+	55970,AAF04571.1,AAF17220.1,AAH05940.1,AAK53385.1,AAM12593.1,AAP97245.1,AF119663,AF123766,AF188181,AF365871,AF493879,AK293101,AL832431,BAF85790.1,BC005940,CAH10645.1,CCDS30749,CCDS30749.1,EAX06484.1,EAX06485.1,EAX06486.1,ENSG00000172380,ENSP00000304013,ENSP00000360021,ENST00000305296,ENST00000370982,ENST00000494936,G protein subunit gamma 12,G protein subunits gamma,GBG12_HUMAN,GNG12,GNG12-001,GN…
GSTP1	9606.ENSP00000381607	Glutathione S-transferase P; Conjugation of reduced glutathione to a wide number of exogenous and endogenous hydrophobic electrophiles. Regulates negatively CDK5 activity via p25/p35 translocation to prevent neurodegeneration; Soluble glutathione S-transferases	https://smart.embl.de/smart/DDvec.cgi?smart=210:Pfam_GST_N(4|75)+Pfam_GST_C_3(98|197)+	10GS,11GS,12GS,138335,138370,13GS,14GS,16GS,17GS,18GS,19GS,1AQV,1AQW,1AQX,1EOG,1EOH,1GSS,1KBN,1LBK,1MD3,1MD4,1PGT,1PX6,1PX7,1ZGN,2.5.1.18,20GS,22GS,2950,2A2R,2A2S,2GSS,2J9H,2PGT,3CSH,3CSI,3CSJ,3DD3,3DGQ,3GSS,3GUS,3HJM,3HJO,3HKR,3IE3,3KM6,3KMN,3KMO,3N9J,3PGT,4GSS,4PGT,5DAK,5DAL,5DCG,5DDL,5DJL,5DJM,5GSS,5J41,5JCW,5L6X,5X79,6AP9,6GSS,7GSS,8GSS,9GSS,A8MX94,AAA56823.1,AAA64919.1,AAC13869.1,AAC51237.1,…
HDC	9606.ENSP00000267845	Histidine decarboxylase; Catalyzes the biosynthesis of histamine from histidine; Belongs to the group II decarboxylase family	https://smart.embl.de/smart/DDvec.cgi?smart=662:Pfam_Pyridoxal_deC(36|414)+	3067,4.1.1.22,4E1O,A1L4G0,AAC41698.1,AAI30528.1,AAI44174.1,AC009753,B7ZM01,BAA04015.1,BC130527,BC144173,CAA38196.1,CCDS10134,CCDS10134.1,CCDS76754,D16583,DCHS_HUMAN,EC 4.1.1.22,ENSG00000140287,ENSP00000267845,ENSP00000440252,ENSP00000453165,ENSP00000453183,ENST00000267845,ENST00000543581,ENST00000558679,ENST00000558761,ENST00000559190,ENST00000559513,ENST00000559683,ENST00000559816,H0YLF0,HDC,HDC…
HSP90AA1	9606.ENSP00000335153	Heat shock protein HSP 90-alpha; Molecular chaperone that promotes the maturation, structural maintenance and proper regulation of specific target proteins involved for instance in cell cycle control and signal transduction. Undergoes a functional cycle that is linked to its ATPase activity which is essential for its chaperone activity. This cycle probably induces conformational changes in the cl…	https://smart.embl.de/smart/DDvec.cgi?smart=854:HATPase_c(162|316)+Pfam_HSP90(318|844)+	140573,140574,140576,1BYQ,1OSF,1UY6,1UY7,1UY8,1UY9,1UYC,1UYD,1UYE,1UYF,1UYG,1UYH,1UYI,1UYK,1UYL,1YC1,1YC3,1YC4,1YER,1YES,1YET,2BSM,2BT0,2BUG,2BYH,2BYI,2BZ5,2C2L,2CCS,2CCT,2CCU,2CDD,2FWY,2FWZ,2H55,2JJC,2K5B,2QF6,2QFO,2QG0,2QG2,2UWD,2VCI,2VCJ,2WI1,2WI2,2WI3,2WI4,2WI5,2WI6,2WI7,2XAB,2XDK,2XDL,2XDS,2XDU,2XDX,2XHR,2XHT,2XHX,2XJG,2XJJ,2XJX,2XK2,2YE2,2YE3,2YE4,2YE5,2YE6,2YE7,2YE8,2YE9,2YEA,2YEB,2YEC,2YE…
HSPA5	9606.ENSP00000324173	78 kDa glucose-regulated protein; Plays a role in facilitating the assembly of multimeric protein complexes inside the endoplasmic reticulum. Involved in the correct folding of proteins and degradation of misfolded proteins via its interaction with DNAJC10, probably to facilitate the release of DNAJC10 from its substrate (By similarity); Belongs to the heat shock protein 70 family	https://smart.embl.de/smart/DDvec.cgi?smart=654:SIGNAL(1|18)+Pfam_HSP70(30|636)+	3.6.4.10,3309,3IUC,3LDL,3LDN,3LDO,3LDP,5E84,5E85,5E86,5EVZ,5EX5,5EXW,5EY4,5F0X,5F1X,5F2R,6ASY,6CZ1,6DFM,6DFO,6DO2,6DWS,78 kDa glucose-regulated protein,AAA52614.1,AAF13605.1,AAF42836.1,AAH20235.1,ABD04090.1,ACJ13671.1,AF188611,AF216292,AJ271729,B0QZ61,BC020235,BIP,BIP_HUMAN,BiP,Binding-immunoglobulin protein,CAA42595.1,CAA61201.1,CAB005221,CAB71335.1,CAQ08732.1,CCDS6863,CCDS6863.1,CHEMBL1781865,D…
ITGB5	9606.ENSP00000296181	Integrin subunit beta 5; Integrin beta-5; Integrin alpha-V/beta-5 (ITGAV:ITGB5) is a receptor for fibronectin. It recognizes the sequence R-G-D in its ligand	https://smart.embl.de/smart/DDvec.cgi?smart=799:SIGNAL(1|24)+INB(35|463)+EGF(554|586)+Integrin_B_tail(635|719)+TRANS(720|742)+Integrin_b_cyt(743|790)+	3693,AAA52707.1,AAA59183.1,AAH06541.1,ABY87537.1,AGC09593.1,AK315429,B0LPF8,B2RD70,BAG37817.1,BC006541,CAA37188.1,CAB022050,CCDS3030,CCDS3030.1,CHEMBL2096675,D3DNA1,EAW79405.1,EAW79406.1,ENSG00000082781,ENSP00000296181,ENSP00000418079,ENSP00000418367,ENSP00000419198,ENSP00000420016,ENSP00000420814,ENSP00000476655,ENSP00000477230,ENSP00000477446,ENST00000296181,ENST00000460797,ENST00000461306,ENST…
LAMB1	9606.ENSP00000222399	Laminin subunit beta-1; Binding to cells via a high affinity receptor, laminin is thought to mediate the attachment, migration and organization of cells into tissues during embryonic development by interacting with other extracellular matrix components. Involved in the organization of the laminar architecture of cerebral cortex. It is probably required for the integrity of the basement membrane/g…	https://smart.embl.de/smart/DDvec.cgi?smart=1786:SIGNAL(1|21)+LamNT(29|269)+EGF_Lam(271|332)+EGF_Lam(335|395)+EGF_Lam(398|455)+EGF_Lam(458|507)+EGF_Lam(510|554)+EGF_Lam(773|818)+EGF_Lam(821|864)+EGF_Lam(867|914)+EGF_Lam(917|973)+EGF_Lam(976|1025)+EGF_Lam(1028|1081)+EGF_Lam(1084|1129)+EGF_Lam(1132|1176)+COIL(1248|1312)+COIL(1353|1382)+COIL(1442|1513)+COIL(1591|1780)+	3912,5XAU,AAA59482.1,AAA59485.1,AAA59486.1,AAA59487.1,AAI13456.1,AAS07514.2,AC078853,BC113455,C9J296,CAB004256,CCDS5750,CCDS5750.1,CLM,E7EPA6,E9PCS6,EAL24388.1,EAW83423.1,ENSG00000091136,ENSP00000222399,ENSP00000312747,ENSP00000377189,ENSP00000377190,ENSP00000377191,ENSP00000394679,ENSP00000412686,ENST00000222399,ENST00000323725,ENST00000393559,ENST00000393560,ENST00000393561,ENST00000412968,ENST…
LAMC1	9606.ENSP00000258341	Laminin subunit gamma-1; Binding to cells via a high affinity receptor, laminin is thought to mediate the attachment, migration and organization of cells into tissues during embryonic development by interacting with other extracellular matrix components	https://smart.embl.de/smart/DDvec.cgi?smart=1609:SIGNAL(1|35)+LamNT(44|284)+EGF_Lam(286|339)+EGF_Lam(342|395)+EGF_Lam(398|442)+EGF_Lam(445|492)+LamB(553|678)+EGF_Lam(724|770)+EGF_Lam(773|825)+EGF_Lam(828|881)+EGF_Lam(884|932)+EGF_like(967|1013)+COIL(1065|1514)+COIL(1541|1596)+	3915,5XAU,A0A024R972,AAA59488.1,AAA59489.1,AAA59492.1,AL354953,CAA32122.1,CAB004486,CAH70981.1,CAI14877.1,CCDS1351,CCDS1351.1,EAW91144.1,EAW91145.1,ENSG00000135862,ENSP00000258341,ENSP00000356516,ENSP00000473583,ENST00000258341,ENST00000367546,ENST00000466964,ENST00000478064,ENST00000479499,ENST00000484114,ENST00000495918,HGNC:6492,HPA001908,HPA001909,Hs.609663,J03202,LAMB2,LAMC1,LAMC1-001,LAMC1-…
LASP1	9606.ENSP00000325240	LIM and SH3 domain protein 1; Plays an important role in the regulation of dynamic actin-based, cytoskeletal activities. Agonist-dependent changes in LASP1 phosphorylation may also serve to regulate actin-associated ion transport activities, not only in the parietal cell but also in certain other F-actin-rich secretory epithelial cell types (By similarity); LIM domain containing	https://smart.embl.de/smart/DDvec.cgi?smart=261:LIM(4|56)+NEBU(62|92)+NEBU(98|128)+SH3(205|261)+	3927,3I35,A0A024R1S8,AAH07560.1,AAH12460.1,AC006441,AC110749,AK294704,B4DGQ0,BAG57861.1,BC007560,BC012460,C9J9W2,CAA57833.1,CAB022049,CCDS11331,CCDS11331.1,CCDS62164,CCDS62164.1,EAW60544.1,EAW60545.1,ENSG00000002834,ENSP00000245848,ENSP00000325240,ENSP00000334643,ENSP00000346419,ENSP00000351791,ENSP00000391897,ENSP00000392853,ENSP00000393348,ENSP00000401048,ENSP00000414803,ENSP00000462564,ENSP000…
LDHB	9606.ENSP00000379386	L-lactate dehydrogenase b chain; Lactate dehydrogenase B; Belongs to the LDH/MDH superfamily. LDH family	https://smart.embl.de/smart/DDvec.cgi?smart=334:Pfam_Ldh_1_N(22|161)+Pfam_Ldh_1_C(164|334)+	1.1.1.27,1I0Z,1T2F,3945,A8MW50,AAH02362.1,AAH15122.1,AAH71860.1,AAO85222.1,AAV38569.1,AAV38570.1,ACF98331.1,ACJ13687.1,AK312328,AY189689,BAG35250.1,BC002362,BC015122,BC071860,BT019764,BT019765,C9J7H8,CAA32033.1,CAA68701.1,CAB004641,CCDS8691,CCDS8691.1,CHEMBL4940,EAW96448.1,EAW96449.1,EC 1.1.1.27,ENSG00000111716,ENSP00000229319,ENSP00000339470,ENSP00000379385,ENSP00000379386,ENSP00000398015,ENSP00…
MAP7	9606.ENSP00000482335	Ensconsin; Microtubule-stabilizing protein that may play an important role during reorganization of microtubules during polarization and differentiation of epithelial cells. Associates with microtubules in a dynamic manner. May play a role in the formation of intercellular contacts. Colocalization with TRPV4 results in the redistribution of TRPV4 toward the membrane and may link cytoskeletal micr…	https://smart.embl.de/smart/DDvec.cgi?smart=779:COIL(111|174)+Pfam_MAP7(491|650)+	9053,AAH25777.1,AJ242501,AJ242502,AK294461,AK296556,AK299355,AK316062,AL023284,AL024508,AL133511,B7Z290,B7Z400,B7Z5S7,B7Z9U7,BAH11776.1,BAH12386.1,BAH13013.1,BAH14433.1,BC025777,C9JPS0,CAA52086.1,CAB88030.1,CAB88031.1,CAD92557.2,CAI20475.1,CCDS5178,CCDS5178.1,CCDS56452,CCDS56452.1,CCDS56453,CCDS56453.1,CCDS56454,CCDS56454.1,CCDS56455,CCDS56455.1,CCDS75527,CCDS75527.1,CCDS75528,CCDS75528.1,CCDS755…
MDH1	9606.ENSP00000438144	Malate dehydrogenase, cytoplasmic; Malate dehydrogenase 1; Belongs to the LDH/MDH superfamily. MDH type 2 family	https://smart.embl.de/smart/DDvec.cgi?smart=352:Pfam_Ldh_1_N(23|171)+Pfam_Ldh_1_C(174|349)+	1.1.1.37,1.1.1.96,4190,AAC16436.1,AAH01484.1,AAY14893.1,AC016734,ACJ13689.1,AK295931,AK300719,AK312331,B2R5V5,B4DUN2,B7Z3I7,B8ZZ51,B9A041,BAA09513.1,BAG35252.1,BAG62394.1,BAH12223.1,BC001484,C9IZI0,C9JF79,C9JLV6,C9JRL4,CAB047333,CAG33686.1,CCDS1874,CCDS1874.1,CCDS56121,CCDS56121.1,CCDS56122,CCDS56122.1,CHEMBL3560,CR457405,Cytosolic malate dehydrogenase,D55654,Diiodophenylpyruvate reductase,EAW999…
MFGE8	9606.ENSP00000268150	Milk fat globule egf and factor v/viii domain containing; Lactadherin; Plays an important role in the maintenance of intestinal epithelial homeostasis and the promotion of mucosal healing. Promotes VEGF-dependent neovascularization (By similarity). Contributes to phagocytic removal of apoptotic cells in many tissues. Specific ligand for the alpha-v/beta-3 and alpha-v/beta-5 receptors. Also binds …	https://smart.embl.de/smart/DDvec.cgi?smart=387:SIGNAL(1|23)+EGF(26|67)+FA58C(69|225)+FA58C(229|387)+	4240,AAB19771.1,AAC50549.1,AAH03610.1,AAN08508.1,AAP35594.1,AC067805,AK222735,AK223182,AK312640,AY141974,B2R6M7,BA46,BAD96455.1,BAD96902.1,BAG35524.1,BC003610,BT006948,BX537974,Breast epithelial antigen BA46,CAB002753,CAD97938.1,CCDS10347,CCDS10347.1,CCDS45345,CCDS45345.1,CCDS81918,EAX02026.1,EDIL1,ENSG00000140545,ENSP00000268150,ENSP00000268151,ENSP00000314328,ENSP00000442386,ENSP00000444332,ENS…
MOXD1	9606.ENSP00000356940	Dbh-like monooxygenase protein 1; Monooxygenase DBH like 1; Belongs to the copper type II ascorbate-dependent monooxygenase family	https://smart.embl.de/smart/DDvec.cgi?smart=613:SIGNAL(1|18)+DoH(59|148)+Pfam_Cu2_monooxygen(187|315)+Pfam_Cu2_monoox_C(334|491)+	1.14.17.-,26002,A6PVS1,AAG09636.1,AAH18756.1,AAQ89452.1,AK074879,AL023578,AL080058,AL357034,AY007239,AY359094,BAC11263.1,BC018756,CAB45692.1,CAI15715.1,CAI15718.1,CAI19937.1,CAI19938.1,CCDS5152,CCDS5152.2,DBH-like monooxygenase protein 1,DKFZP564G202,EAW48033.1,EAW48034.1,ENSG00000079931,ENSP00000263048,ENSP00000309351,ENSP00000336998,ENSP00000356935,ENSP00000356940,ENSP00000376202,ENST0000026304…
MYO1D	9606.ENSP00000324527	Unconventional myosin-Id; Myosins are actin-based motor molecules with ATPase activity. Unconventional myosins serve in intracellular movements. Their highly divergent tails are presumed to bind to membranous compartments, which would be moved relative to actin filaments (By similarity); Myosins, class I	https://smart.embl.de/smart/DDvec.cgi?smart=1006:MYSc(3|696)+IQ(697|719)+Pfam_Myosin_TH1(803|1001)+	4642,A6H8V3,AAH30796.2,AAI46764.1,AB018270,AC007982,AC025211,BAA34447.2,BC030796,BC146763,CCDS32615,CCDS32615.1,CCDS76991,CCDS76992,ENSG00000176658,ENSP00000313339,ENSP00000324527,ENSP00000326440,ENSP00000343999,ENSP00000348254,ENSP00000378144,ENSP00000462055,ENSP00000464305,ENSP00000464346,ENSP00000464741,ENST00000318217,ENST00000318236,ENST00000318256,ENST00000344480,ENST00000355978,ENST0000039…
PDCD6	9606.ENSP00000264933	Programmed cell death protein 6; Calcium sensor that plays a key role in processes such as endoplasmic reticulum (ER)-Golgi vesicular transport, endosomal biogenesis or membrane repair. Acts as an adapter that bridges unrelated proteins or stabilizes weak protein-protein complexes in response to calcium: calcium-binding triggers exposure of apolar surface, promoting interaction with different set…	https://smart.embl.de/smart/DDvec.cgi?smart=191:EFh(27|55)+EFh(64|92)+EFh(94|122)+EFh(130|158)+EFh(160|190)+	10016,2ZN8,2ZN9,2ZND,2ZNE,2ZRS,2ZRT,3AAJ,3AAK,3WXA,5GQQ,A0A024QZ42,AAC27697.1,AAF14336.1,AAH12384.1,AAH50597.1,AAI06707.1,AAI10292.1,AAV38875.1,AF035606,AK315370,ALG-2,ALG2,Apoptosis-linked gene 2 protein homolog,B2RD16,BAG37763.1,BC012384,BC050597,BC106706,BC110291,BT020072,CB991882,CCDS3854,CCDS3854.1,CCDS58940,CCDS58940.1,CCDS58941,CCDS58941.1,CCDS75222,CCDS75222.1,CCDS75223,CCDS75223.1,D6RA21…
PLEC	9606.ENSP00000323856	Plectin; Interlinks intermediate filaments with microtubules and microfilaments and anchors intermediate filaments to desmosomes or hemidesmosomes. Could also bind muscle proteins such as actin to membrane complexes in muscle. May be involved not only in the filaments network, but also in the regulation of their dynamics. Structural component of muscle. Isoform 9 plays a major role in the mainten…	https://smart.embl.de/smart/DDvec.cgi?smart=4684:Pfam_S10_plectin(7|101)+CH(181|280)+CH(297|395)+SPEC(419|522)+COIL(526|558)+SPEC(656|753)+SPEC(756|856)+SPEC(862|1024)+SPEC(1120|1226)+SPEC(1229|1340)+SPEC(1347|1507)+PLEC(2826|2863)+PLEC(2864|2901)+PLEC(2902|2939)+PLEC(2940|2977)+PLEC(2981|3015)+PLEC(3116|3153)+PLEC(3154|3191)+PLEC(3192|3229)+PLEC(3230|3267)+PLEC(3268|3305)+PLEC(3485|3522)+PLEC(35…	1MB8,2N03,2ODU,2ODV,3F7P,3PDY,3PE0,4GDO,4Q58,4Q59,5339,5J1F,5J1G,5J1H,5J1I,AAB05427.1,AAB05428.1,AAH07597.1,AAL37483.1,AAR95677.1,AAR95678.1,AAR95679.1,AAR95680.1,AAR95681.1,AAR95682.1,AAR95683.1,AAR95684.1,AC109322,AF330792,AY480044,AY480045,AY480046,AY480047,AY480048,AY480049,AY480050,AY480051,BC007597,CAA65765.1,CAA91196.1,CAB003847,CCDS43769,CCDS43769.1,CCDS43770,CCDS43770.1,CCDS43771,CCDS437…
PPAP2B	9606.ENSP00000360296	Phosphatidate phosphatase; Phospholipid phosphatase 3; Catalyzes the conversion of phosphatidic acid (PA) to diacylglycerol (DG). In addition it hydrolyzes lysophosphatidic acid (LPA), ceramide-1-phosphate (C-1-P) and sphingosine-1- phosphate (S-1-P). The relative catalytic efficiency is LPA = PA > C-1-P > S-1-P. May be involved in cell adhesion and in cell-cell interactions	https://smart.embl.de/smart/DDvec.cgi?smart=311:TRANS(34|56)+TRANS(87|109)+acidPPc(130|271)+	3.1.3.-,3.1.3.4,8613,AAB50222.1,AAC63433.1,AAD02271.1,AAH09196.1,AAO84481.1,AAV38396.1,AB000889,AF017786,AF043329,AF480883,AK312439,B2R651,BAA22594.1,BAG35348.1,BC009196,BT019589,CCDS604.1,D3DQ52,Dri42,EAX06651.1,EAX06652.1,EAX06653.1,EC 3.1.3.4,ENSG00000162407,ENSP00000294390,ENSP00000342034,ENSP00000360296,ENSP00000409503,ENST00000294390,ENST00000338265,ENST00000371250,ENST00000453964,ENST00000…
PRDX1	9606.ENSP00000262746	Peroxiredoxin-1; Thiol-specific peroxidase that catalyzes the reduction of hydrogen peroxide and organic hydroperoxides to water and alcohols, respectively. Plays a role in cell protection against oxidative stress by detoxifying peroxides and as sensor of hydrogen peroxide-mediated signaling events. Might participate in the signaling cascades of growth factors and tumor necrosis factor-alpha by r…	https://smart.embl.de/smart/DDvec.cgi?smart=199:Pfam_Redoxin(7|158)+Pfam_1-cysPrx_C(162|197)+	1.11.1.15,1.11.1.24,2RII,3HY2,4XCS,5052,AAA50464.1,AAH07063.1,AAH21683.1,AAV38545.1,AB451262,AB451388,ABB84465.1,B5BU26,BAG70076.1,BAG70202.1,BC007063,BC021683,BT019740,CAA48137.1,CAB004682,CAG28580.1,CAI13095.1,CAI13096.1,CAI13097.1,CCDS522,CCDS522.1,CHEMBL5315,CR407652,D3DPZ8,DQ297142,EAX06975.1,EAX06976.1,EAX06978.1,EAX06979.1,EAX06980.1,EAX06981.1,EAX06982.1,EC 1.11.1.24,ENSG00000117450,ENSP0…
PRDX5	9606.ENSP00000265462	Peroxiredoxin-5, mitochondrial; Thiol-specific peroxidase that catalyzes the reduction of hydrogen peroxide and organic hydroperoxides to water and alcohols, respectively. Plays a role in cell protection against oxidative stress by detoxifying peroxides and as sensor of hydrogen peroxide-mediated signaling events; Belongs to the peroxiredoxin family. Prx5 subfamily	https://smart.embl.de/smart/DDvec.cgi?smart=214:Pfam_AhpC-TSA(58|193)+	1.11.1.15,1.11.1.24,1H4O,1HD2,1OC3,1URM,25824,2VL2,2VL3,2VL9,3MNG,4K7I,4K7N,4K7O,4MMM,A6NC19,A6NG06,AAF03750.1,AAF04856.1,AAF17200.1,AAF27531.1,AAF78899.1,AAF99605.1,AAI10984.1,AAI13724.1,AAI13726.1,AAI43850.1,AAI71733.1,ABB05181.1,ACI45990.1,ACR1,AF110731,AF112212,AF124993,AF197952,AF231705,AF242525,AJ249483,AOEB166,Alu co-repressor 1,Alu corepressor 1,Antioxidant enzyme B166,B166,B7ZLJ4,B7ZVW3,…
PTX3	9606.ENSP00000295927	Pentraxin-related protein PTX3; Plays a role in the regulation of innate resistance to pathogens, inflammatory reactions, possibly clearance of self- components and female fertility; Long pentraxins	https://smart.embl.de/smart/DDvec.cgi?smart=381:SIGNAL(1|17)+COIL(72|101)+PTX(175|381)+	5806,AAA61234.1,AAH39733.1,ABA64467.1,AK312705,B2R6T6,BAG35583.1,BC039733,CAA44778.1,CAA45158.1,CAB022226,CCDS3180,CCDS3180.1,DQ207368,EAW78708.1,ENSG00000163661,ENSP00000295927,ENST00000295927,HGNC:9692,Hs.591286,Hs.667287,Long pentraxins,M31166,NM_002852,NM_002852.3,NP_002843,NP_002843.2,NX_P26022,OMIM:602492,OTTHUMG00000158750,OTTHUMP00000213379,OTTHUMT00000352028,P26022,PTX3,PTX3-001,PTX3_HUM…
RAB14	9606.ENSP00000362946	Ras-related protein Rab-14; Involved in membrane trafficking between the Golgi complex and endosomes during early embryonic development. Regulates the Golgi to endosome transport of FGFR-containing vesicles during early development, a key process for developing basement membrane and epiblast and primitive endoderm lineages during early postimplantation development. May act by modulating the kines…	https://smart.embl.de/smart/DDvec.cgi?smart=215:RAB(12|175)+	1Z0F,4D0G,4DRZ,51552,A0A024R845,AAF00150.1,AAF17194.1,AAF19400.1,AAH06081.1,AAM21097.1,AAS64573.1,AF112206,AF152463,AF203689,AF498949,AK023524,AK090889,AL137068,AL162081,AY553875,B3KR31,BAB14598.1,BAG52243.1,BC006081,CAB82414.1,CAD20124.1,CAG33675.1,CAI12361.1,CCDS6827,CCDS6827.1,CH471090,CR457394,EAW87487.1,EAW87488.1,ENSG00000119396,ENSP00000238339,ENSP00000362946,ENSP00000400107,ENST0000023833…
RAB6A	9606.ENSP00000311449	Ras-related protein Rab-6A; Protein transport. Regulator of membrane traffic from the Golgi apparatus towards the endoplasmic reticulum (ER). Has a low GTPase activity. Involved in COPI-independent retrograde transport from the Golgi to the ER; RAB, member RAS oncogene GTPases	https://smart.embl.de/smart/DDvec.cgi?smart=208:RAB(14|177)+	1YZQ,2GIL,3BBP,3CWZ,4DKX,5870,5LEF,A0A024R5H8,A0A024R5J5,A8K133,AAA60246.1,AAD25535.1,AAD27707.1,AAF00043.1,AAF00044.1,AAF23593.1,AAF73841.1,AAH03617.1,AAH68486.1,AAH96818.1,AAM21087.1,AAM21089.1,AAV38504.1,ABD93919.1,AF091030,AF091031,AF119836,AF130122,AF130986,AF198616,AF498939,AF498941,AK057157,AK289748,AK290132,AK299639,AK301534,B7Z5Z9,B7Z772,BAB71371.1,BAF82437.1,BAF82821.1,BAH13085.1,BAH135…
RHOA	9606.ENSP00000400175	Ras homolog gene family, member a; Transforming protein RhoA; Regulates a signal transduction pathway linking plasma membrane receptors to the assembly of focal adhesions and actin stress fibers. Involved in a microtubule-dependent signal that is required for the myosin contractile ring formation during cell cycle cytokinesis. Plays an essential role in cleavage furrow formation. Required for the…	https://smart.embl.de/smart/DDvec.cgi?smart=193:RHO(8|181)+	1A2B,1CC0,1CXZ,1DPF,1FTN,1KMQ,1LB1,1OW3,1S1C,1TX4,1X86,1XCG,2RGN,3.6.5.2,387,3KZ1,3LW8,3LWN,3LXR,3MSX,3T06,4D0N,4XH9,4XOI,4XSG,4XSH,5A0F,5BWM,5C2K,5C4M,5EZ6,5FR1,5FR2,5HPY,5IRC,5JCP,5JHG,5JHH,5M6X,5M70,5ZHX,6BC0,6BCA,6BCB,6R3V,A0A024R324,AAA50612.1,AAA67539.1,AAC33178.1,AAH00946.2,AAH01360.1,AAH05976.1,AAM21117.1,AAV38673.1,AC137114,AF498970,AK222556,AK296654,ARH12,ARHA,B4DKN9,BAD96276.1,BAG59251…
RNH1	9606.ENSP00000433999	Ribonuclease/angiogenin inhibitor 1; Ribonuclease inhibitor; Ribonuclease inhibitor which inhibits RNASE1, RNASE2 and ANG. May play a role in redox homeostasis	https://smart.embl.de/smart/DDvec.cgi?smart=461:LRR(55|82)+LRR(84|111)+LRR(112|139)+LRR(141|168)+LRR(169|196)+LRR(198|225)+LRR(226|253)+LRR(255|282)+LRR(283|310)+LRR(312|339)+LRR(340|367)+LRR(369|396)+LRR_RI(397|424)+	1A4Y,1Z7X,2BEX,2Q4G,6050,AAA59130.1,AAA60249.1,AAH00677.1,AAH03506.1,AAH11186.1,AAH11500.1,AAH14629.1,AAH24037.1,AAH47730.1,AAL60586.1,AL161967,AY071904,BC000677,BC003506,BC011186,BC011500,BC014629,BC024037,BC047730,CAA32151.1,CAB82310.1,CCDS7697,CCDS7697.1,E9PIK5,E9PMA9,E9PMN0,ENSG00000023191,ENSP00000072713,ENSP00000346402,ENSP00000348515,ENSP00000380729,ENSP00000380738,ENSP00000380739,ENSP0000…
RPS3A	9606.ENSP00000346050	40S ribosomal protein S3a; May play a role during erythropoiesis through regulation of transcription factor DDIT3; Belongs to the eukaryotic ribosomal protein eS1 family	https://smart.embl.de/smart/DDvec.cgi?smart=264:Pfam_Ribosomal_S3Ae(16|221)+	40S ribosomal protein S3a,4UG0,4V6X,5A2Q,5AJ0,5FLX,5LKS,5OA3,5T2C,5VYC,6189,6EK0,6FEC,6G18,6G4S,6G4W,6G51,6G53,6G5H,6G5I,6IP5,6IP6,6IP8,6OLE,6OLF,6OLG,6OLI,6OLZ,6OM0,6OM7,6QZP,AAA35682.1,AAA58487.1,AAA60290.1,AAH00204.1,AAH01708.1,AAH04981.1,AAH06298.1,AAH09219.1,AAH09404.1,AAH17123.1,AAH19072.1,AAH30161.1,AAH70211.1,AAH71916.1,AB007148,AK311788,B2R4D4,BAA25814.1,BAG34731.1,BC000204,BC001708,BC00…
RUVBL2	9606.ENSP00000473172	RuvB-like 2; Involved in the endoplasmic reticulum (ER)-associated degradation (ERAD) pathway where it negatively regulates expression of ER stress response genes; Belongs to the RuvB family	https://smart.embl.de/smart/DDvec.cgi?smart=463:AAA(69|361)+	10856,2CQA,2XSZ,3.6.4.12,3UK6,48 kDa TBP-interacting protein,51 kDa erythrocyte cytosolic protein,5OAF,6FO1,6H7X,6HTS,6IGM,6QI8,6QI9,AAA ATPases,AAD34041.1,AAD38073.1,AAF87087.1,AAH00428.1,AAH04531.1,AAH08355.1,AB024301,AF124607,AF151804,AF155138,AK057498,AK074542,AL136743,B3KQ59,BAA76708.1,BAC11048.1,BAG51921.1,BC000428,BC004531,BC008355,CAB012432,CAB46270.1,CAB66677.1,CAG38538.1,CCDS42588,CCDS4…
SCARB2	9606.ENSP00000264896	Lysosome membrane protein 2; Acts as a lysosomal receptor for glucosylceramidase (GBA) targeting; Belongs to the CD36 family	https://smart.embl.de/smart/DDvec.cgi?smart=478:Pfam_CD36(11|457)+	4F7B,4Q4B,4Q4F,4TVZ,4TW0,4TW2,5UPH,5XBM,6I2K,85 kDa lysosomal membrane sialoglycoprotein,950,A0A024RDG6,AAH21892.1,AAP35585.1,AC110795,AK296519,AK313016,AMRF,B4DKD8,BAA02177.1,BAG35851.1,BAG59150.1,BC021892,BT006939,CAB015415,CCDS3577,CCDS3577.1,CCDS56335,CCDS56335.1,CD36,CD36 antigen,CD36 antigen-like 2,CD36L2,D12676,D6RDG0,E7EM68,EAX05779.1,EAX05780.1,EAX05781.1,ENSG00000138760,ENSP00000264896,…
2002-09-01	9606.ENSP00000479861	Septin-2; Filament-forming cytoskeletal GTPase. Forms a filamentous structure with SEPT12, SEPT6, SEPT2 and probably SEPT4 at the sperm annulus which is required for the structural integrity and motility of the sperm tail during postmeiotic differentiation. Required for normal organization of the actin cytoskeleton. Plays a role in the biogenesis of polarized columnar-shaped epithelium by maintai…	https://smart.embl.de/smart/DDvec.cgi?smart=396:Pfam_MMR_HSR1(74|275)+COIL(352|383)+	2QA5,2QAG,2QNR,4735,AAB92377.1,AAH14455.1,AAH33559.1,AAY14718.1,AF038404,AK294563,B4DGE8,B5MCX3,B5MD47,BAA05893.1,BAA09928.2,BAG57759.1,BC014455,BC033559,C9IY94,C9IZU3,C9J2Q4,C9J938,C9JB25,C9JFT1,C9JG93,C9JQJ4,C9JSE7,C9JT15,C9JTV8,C9JZI2,CAB017190,CCDS2548,CCDS2548.1,CCDS63195,CCDS63195.1,CCDS74682,CCDS74682.1,D28540,D63878,DIFF6,ENSG00000168385,ENSP00000311749,ENSP00000331755,ENSP00000337657,ENS…
SH3GL1	9606.ENSP00000269886	SH3 domain containing GRB2 like 1, endophilin A2; Endophilin-A2; Implicated in endocytosis. May recruit other proteins to membranes with high curvature (By similarity); Belongs to the endophilin family	https://smart.embl.de/smart/DDvec.cgi?smart=368:BAR(5|242)+SH3(309|364)+	6455,AAB86800.1,AAF04290.1,AAH00089.2,AAH01094.2,AAH01270.1,AAH14387.1,AAH98565.1,AAQ76799.1,AC007292,AK097616,AK299166,AK315450,AY364240,B4DRA1,BAG37838.1,BAG61213.1,BC000089,BC001094,BC001270,BC014387,BC098565,CAA67970.1,CAG46884.1,CCDS32874,CCDS32874.1,CCDS56076,CCDS56076.1,CCDS59335,CCDS59335.1,CNSA1,CR542087,E7EVZ4,EAW69228.1,EAW69229.1,EEN,EEN fusion partner of MLL,ENSG00000141985,ENSP00000…
SND1	9606.ENSP00000346762	Staphylococcal nuclease domain-containing protein 1; Functions as a bridging factor between STAT6 and the basal transcription factor. Plays a role in PIM1 regulation of MYB activity. Functions as a transcriptional coactivator for the Epstein-Barr virus nuclear antigen 2 (EBNA2); Tudor domain containing	https://smart.embl.de/smart/DDvec.cgi?smart=910:SNc(18|166)+SNc(193|328)+SNc(341|496)+SNc(525|660)+TUDOR(728|785)+Pfam_SNase(837|895)+	100 kDa coactivator,27044,2E6N,2HQE,2HQX,2O4X,3.1.31.1,3BDL,3OMC,3OMG,4QMG,5M9O,AAA80488.1,AAH17180.3,AAP88787.1,AC006529,AC008039,AC009181,AK312313,B2R5U1,BAG35238.1,BC017180,BT009785,CAB019323,CCDS34747,CCDS34747.1,EBNA2 coactivator p100,ENSG00000197157,ENSP00000346762,ENSP00000390956,ENSP00000419327,ENST00000354725,ENST00000438400,ENST00000461056,ENST00000463020,ENST00000465900,ENST00000467238…
SOD1	9606.ENSP00000270142	Superoxide dismutase, cu-zn family; Superoxide dismutase [Cu-Zn]; Destroys radicals which are normally produced within the cells and which are toxic to biological systems	https://smart.embl.de/smart/DDvec.cgi?smart=154:Pfam_Sod_Cu(9|150)+	1.15.1.1,1AZV,1BA9,1DSW,1FUN,1HL4,1HL5,1KMG,1L3N,1MFM,1N18,1N19,1OEZ,1OZT,1OZU,1P1V,1PTZ,1PU0,1RK7,1SOS,1SPD,1UXL,1UXM,2AF2,2C9S,2C9U,2C9V,2GBT,2GBU,2GBV,2LU5,2MP3,2NAM,2NNX,2R27,2V0A,2VR6,2VR7,2VR8,2WKO,2WYT,2WYZ,2WZ0,2WZ5,2WZ6,2XJK,2XJL,2ZKW,2ZKX,2ZKY,3CQP,3CQQ,3ECU,3ECV,3ECW,3GQF,3GTV,3GZO,3GZP,3GZQ,3H2P,3H2Q,3HFF,3K91,3KH3,3KH4,3LTV,3QQD,3RE0,3T5W,4A7G,4A7Q,4A7S,4A7T,4A7U,4A7V,4B3E,4BCY,4BCZ,…
STARD9	9606.ENSP00000290607	StAR-related lipid transfer protein 9; Microtubule-dependent motor protein required for spindle pole assembly during mitosis. Required to stabilize the pericentriolar material (PCM); Kinesins	https://smart.embl.de/smart/DDvec.cgi?smart=4700:KISc(1|392)+COIL(393|420)+FHA(502|554)+COIL(4334|4374)+Pfam_START(4512|4696)+	57519,AB037721,AK122666,AK297603,AL133579,B4DMS6,BAA92538.1,BAC85502.1,BAG59988.1,CAB63725.1,CAH10513.1,CAH18258.1,CCDS53935,CCDS53935.1,CR627426,CR749416,ENSG00000159433,ENSP00000290607,ENSP00000333745,ENSP00000454594,ENSP00000454648,ENST00000290607,ENST00000333475,ENST00000562139,ENST00000562619,ENST00000563872,ENST00000564158,ENST00000568493,ENST00000569419,H3BMX7,H3BN21,HGNC:19162,HPA014562,H…
STXBP3	9606.ENSP00000359025	Syntaxin-binding protein 3; Together with STX4 and VAMP2, may play a role in insulin-dependent movement of GLUT4 and in docking/fusion of intracellular GLUT4-containing vesicles with the cell surface in adipocytes	https://smart.embl.de/smart/DDvec.cgi?smart=592:Pfam_Sec1(33|575)+	6814,A8K269,A8K5K7,AAC69606.1,AAH38099.1,AAH47764.1,AF032922,AK223170,AK290134,AK291322,AK312910,AL449266,BAA19482.1,BAD96890.1,BAF82823.1,BAF84011.1,BAG35756.1,BC038099,BC047764,CAH72066.1,CAI14350.1,CCDS790,CCDS790.1,D63506,EAW56330.1,ENSG00000116266,ENSP00000264125,ENSP00000359025,ENST00000264125,ENST00000370008,ENST00000469338,ENST00000472099,ENST00000483586,ENST00000485167,ENST00000486601,EN…
TTN	9606.ENSP00000467141	Titin; Key component in the assembly and functioning of vertebrate striated muscles. By providing connections at the level of individual microfilaments, it contributes to the fine balance of forces between the two halves of the sarcomere. The size and extensibility of the cross-links are the main determinants of sarcomere extensibility properties of muscle. In non-muscle cells, seems to play a ro…	http://smart.embl.de/smart/DDt.cgi?smart=35991:	1BPV,1G1C,1NCT,1NCU,1TIT,1TIU,1TKI,1TNM,1TNN,1WAA,1YA5,2.7.11.1,2A38,2BK8,2F8V,2ILL,2J8H,2J8O,2NZI,2RQ8,2WP3,2WWK,2WWM,2Y9R,3B43,3KNB,3LCY,3LPW,3PUC,3Q5O,3QP3,4C4K,4JNW,4O00,4QEG,4UOW,5BS0,5JDD,5JDE,5JDJ,5JOE,6DL4,6H4L,6HCI,6I0Y,6SDB,7273,A2TKE3,A2TKE4,A2TKE6,A6NKB1,AAD22603.1,AAD22604.1,AAH13396.1,AAH58824.1,AAH70170.1,AAI07798.1,AAP80791.1,AAX88844.1,ABB55264.1,ABN05229.1,ABN05230.1,ABN05232.1,…
TUBB2A	9606.ENSP00000369703	Tubulin beta-2A chain; Tubulin is the major constituent of microtubules. It binds two moles of GTP, one at an exchangeable site on the beta chain and one at a non-exchangeable site on the alpha chain (By similarity); Tubulins	https://smart.embl.de/smart/DDvec.cgi?smart=445:Tubulin(47|244)+Tubulin_C(246|383)+COIL(405|440)+	7280,AAH01194.1,AAH18780.1,AAN85571.1,AY159127,BC001194,BC018780,CAA56071.1,CAB015339,CAD70628.1,CAG46756.1,CCDS4484,CCDS4484.1,CDCBM5,CR541958,ENSG00000137267,ENSP00000259799,ENSP00000369703,ENSP00000443688,ENST00000259799,ENST00000333628,ENST00000392362,ENST00000489942,HGNC:12412,Hs.731930,NM_001069,NM_001069.2,NM_001310315.1,NP_001060,NP_001060.1,NP_001297244.1,NX_Q13885,OMIM:615101,OTTHUMG000…
TUBB4B	9606.ENSP00000341289	Tubulin beta-4B chain; Tubulin is the major constituent of microtubules. It binds two moles of GTP, one at an exchangeable site on the beta chain and one at a non-exchangeable site on the alpha chain; Belongs to the tubulin family	https://smart.embl.de/smart/DDvec.cgi?smart=445:Tubulin(47|244)+Tubulin_C(246|383)+COIL(405|442)+	10383,A2BFA2,AAH01911.1,AAH02783.1,AAH02885.1,AAH04188.1,AAH07889.1,AAH08006.1,AAH12835.1,AAH19359.1,AAH19829.1,AAH39175.1,AAH71889.1,BC001911,BC002783,BC002885,BC004188,BC007889,BC008006,BC012835,BC019359,BC019829,BC039175,BC071889,Beta2,CAA26203.1,CAB010880,CAM24148.1,CCDS7039,CCDS7039.1,ENSG00000188229,ENSP00000341289,ENST00000340384,ENST00000604929,HGNC:20771,Hs.433615,Hs.594600,Hs.735337,LCA…
TUFM	9606.ENSP00000322439	Elongation factor Tu, mitochondrial; This protein promotes the GTP-dependent binding of aminoacyl-tRNA to the A-site of ribosomes during protein biosynthesis; Belongs to the TRAFAC class translation factor GTPase superfamily. Classic translation factor GTPase family. EF-Tu/EF-1A subfamily	https://smart.embl.de/smart/DDvec.cgi?smart=455:Pfam_GTP_EFTU(58|252)+Pfam_GTP_EFTU_D2(275|344)+Pfam_GTP_EFTU_D3(348|443)+	7284,AAB00499.1,AAC60647.1,AAH01633.2,AAH10041.2,AC133550,BC001633,BC010041,CAA59169.1,CAA72493.1,CCDS10642,CCDS10642.1,COXPD4,EF-Tu,EF-TuMT,EFTU,EFTU_HUMAN,EFTu,ENSG00000178952,ENSP00000322439,ENSP00000455007,ENST00000313511,ENST00000561644,ENST00000565012,ENST00000569217,Elongation factor Tu,Elongation factor Tu, mitochondrial,H3BNU3,HGNC:12420,HPA018991,HPA024087,Hs.12084,L38995,NM_003321,NM_0…
TXN	9606.ENSP00000363641	Thioredoxin; Participates in various redox reactions through the reversible oxidation of its active center dithiol to a disulfide and catalyzes dithiol-disulfide exchange reactions. Plays a role in the reversible S-nitrosylation of cysteine residues in target proteins, and thereby contributes to the response to intracellular nitric oxide. Nitrosylates the active site Cys of CASP3 in response to n…	https://smart.embl.de/smart/DDvec.cgi?smart=105:Pfam_DIM1(1|104)+	1AIU,1AUC,1CQG,1CQH,1ERT,1ERU,1ERV,1ERW,1M7T,1MDI,1MDJ,1MDK,1TRS,1TRU,1TRV,1TRW,1W1C,1W1E,2HSH,2HXK,2IFQ,2IIY,3E3E,3KD0,3M9J,3M9K,3QFA,3QFB,3TRX,4LL1,4LL4,4OO4,4OO5,4POK,4POL,4POM,4PUF,4TRX,5DQY,7295,AAA74596.1,AAC17430.1,AAF86466.1,AAF87085.1,AAG34699.1,AAH03377.1,AAH54866.1,AAN33187.1,ADF,AF065241,AF276919,AF313911,AF548001,AFH41799.1,AK289508,ATL-derived factor,AY004872,B1ALW1,BAF82197.1,BC003…
VCL	9606.ENSP00000211998	Vinculin; Actin filament (F-actin)-binding protein involved in cell-matrix adhesion and cell-cell adhesion. Regulates cell- surface E-cadherin expression and potentiates mechanosensing by the E-cadherin complex. May also play important roles in cell morphology and locomotion; Belongs to the vinculin/alpha-catenin family	https://smart.embl.de/smart/DDvec.cgi?smart=1134:Pfam_Vinculin(3|485)+Pfam_Vinculin(481|921)+Pfam_Vinculin(918|1134)+	1RKC,1RKE,1SYQ,1TR2,1YDI,2GWW,2HSQ,2IBF,3H2U,3H2V,3JBK,3MYI,3RF3,3S90,3TJ5,3TJ6,3VF0,4DJ9,4EHP,4LN2,4LNP,4PR9,5L0C,5L0D,5L0F,5L0G,5L0H,5L0I,5L0J,5O2Q,6FUY,7414,A0A024QZN4,AAA61271.1,AAA61283.1,AAB21656.1,AAB21657.1,AAH39174.1,ACJ13727.1,BC039174,BX537994,CAB002453,CAD97952.1,CAI13972.1,CAI39673.1,CCDS7340,CCDS7340.1,CCDS7341,CCDS7341.1,CMD1W,CMH15,EAW54548.1,EAW54549.1,EAW54550.1,EAW54551.1,ENSG0…
YWHAH	9606.ENSP00000248975	14-3-3 protein eta; Adapter protein implicated in the regulation of a large spectrum of both general and specialized signaling pathways. Binds to a large number of partners, usually by recognition of a phosphoserine or phosphothreonine motif. Binding generally results in the modulation of the activity of the binding partner. Negatively regulates the kinase activity of PDPK1; 14-3-3 phospho-serine…	https://smart.embl.de/smart/DDvec.cgi?smart=246:14_3_3(4|246)+	14-3-3 eta,14-3-3 protein eta,14-3-3 protein gamma/eta,1433F_HUMAN,2C63,2C74,7533,A0A024R1K7,A2IDB1,A2IDB2,AAA35483.1,AAB36036.1,AAG01995.1,AAH03047.1,AY007132,BAA11418.1,BC003047,CAA40620.1,CAA55017.1,CAA56676.1,CAB025918,CAB05112.1,CAG30498.1,CCDS13901,CCDS13901.1,CR456612,D78577,EAW60002.1,EAW60003.1,ENSG00000128245,ENSP00000248975,ENSP00000380629,ENSP00000388111,ENSP00000406747,ENSP0000040846…
YWHAQ	9606.ENSP00000371267	14-3-3 protein theta; Adapter protein implicated in the regulation of a large spectrum of both general and specialized signaling pathways. Binds to a large number of partners, usually by recognition of a phosphoserine or phosphothreonine motif. Binding generally results in the modulation of the activity of the binding partner. Negatively regulates the kinase activity of PDPK1; Belongs to the 14-3…	https://smart.embl.de/smart/DDvec.cgi?smart=245:14_3_3(3|242)+	10971,14-3-3,14-3-3 protein T-cell,14-3-3 protein beta/theta/zeta,14-3-3 protein tau,14-3-3 protein theta,1433T_HUMAN,1C5,2BTP,5IQP,6BCR,6BD2,6BQT,AAC28640.1,AAH50601.1,AAH56867.1,AAH93019.1,AAV38817.1,AAX93143.1,AAY24326.1,AC073195,AC082651,AF070556,AK302208,AK316158,B4DY04,BAG63566.1,BAH14529.1,BC050601,BC056867,BC093019,BT020014,CAA39840.1,CAA40622.1,CAB010286,CCDS1666,CCDS1666.1,D6W4Z5,E9PG15…

## Sheet: 432_quantified_Secretome_2 pep
Gene	Uniprot	Description	Unique peptides	Peptide count
FKB1A	P62942	Peptidyl-prolyl cis-trans isomerase FKBP1A OS	3	3
TPM3	P06753-2	Isoform 2 of Tropomyosin alpha-3 chain OS	2	7
UB2L3	P68036-2	Isoform 2 of Ubiquitin-conjugating enzyme E2 L3 OS	2	2
ACBP	P07108-2	Isoform 2 of Acyl-CoA-binding protein OS	4	4
TPIS	P60174-1	Isoform 2 of Triosephosphate isomerase OS	10	11
COTL1	Q14019	Coactosin-like protein OS	2	2
LDHA	P00338-3	Isoform 3 of L-lactate dehydrogenase A chain OS	10	10
PCSK9	Q8NBP7	Proprotein convertase subtilisin/kexin type 9 OS	5	5
FBLN2	P98095-2	Isoform 2 of Fibulin-2 OS	5	5
PRDX1	Q06830	Peroxiredoxin-1 OS	5	6
GDIB	P50395	Rab GDP dissociation inhibitor beta OS	11	15
IF4A1	P60842	Eukaryotic initiation factor 4A-I OS	3	3
AP2B1	P63010-2	Isoform 2 of AP-2 complex subunit beta OS	3	3
PEDF	P36955	Pigment epithelium-derived factor OS	13	14
1433E	P62258	14-3-3 protein epsilon OS	5	9
CATL1	P07711	Cathepsin L1 OS	3	5
ICAL	P20810-10	Isoform 10 of Calpastatin OS	3	3
MDHC	P40925-3	Isoform 3 of Malate dehydrogenase, cytoplasmic OS	4	4
FSTL1	Q12841	Follistatin-related protein 1 OS	10	11
ANXA1	P04083	Annexin A1 OS	7	8
FKBP2	P26885	Peptidyl-prolyl cis-trans isomerase FKBP2 OS	2	2
CATB	P07858	Cathepsin B OS	18	18
CLC11	Q9Y240	C-type lectin domain family 11 member A OS	7	8
MYDGF	Q969H8	Myeloid-derived growth factor OS	2	2
CAD11	P55287-2	Isoform 2 of Cadherin-11 OS	4	4
TSN	Q15631	Translin OS	2	3
CATC	P53634	Dipeptidyl peptidase 1 OS	8	8
G6PI	P06744-2	Isoform 2 of Glucose-6-phosphate isomerase OS	9	9
TKT	P29401-2	Isoform 2 of Transketolase OS	13	13
TETN	P05452	Tetranectin OS	8	8
PROF1	P07737	Profilin-1 OS	7	8
PLBL2	Q8NHP8	Putative phospholipase B-like 2 OS	3	3
SC23A	Q15436	Protein transport protein Sec23A OS	3	3
PRDX4	Q13162	Peroxiredoxin-4 OS	3	4
PDIA3	P30101	Protein disulfide-isomerase A3 OS	11	13
TXND5	Q8NBS9-2	Isoform 2 of Thioredoxin domain-containing protein 5 OS	7	7
LMNA	P02545	Prelamin-A/C OS	11	12
CALR	P27797	Calreticulin OS	12	13
FBN2	P35556	Fibrillin-2 OS	10	11
HMCN1	Q96RW7-2	Isoform 2 of Hemicentin-1 OS	7	7
COL12	Q5KU26	Collectin-12 OS	3	3
EF2	P13639	Elongation factor 2 OS	10	11
MFAP4	P55083-2	Isoform 2 of Microfibril-associated glycoprotein 4 OS	6	7
UFM1	P61960	Ubiquitin-fold modifier 1 OS	3	3
PARK7	Q99497	Protein/nucleic acid deglycase DJ-1 OS	3	4
OLFL3	Q9NRN5-2	Isoform 2 of Olfactomedin-like protein 3 OS	8	9
AHNK	Q09666	Neuroblast differentiation-associated protein AHNAK OS	18	19
GDIA	P31150	Rab GDP dissociation inhibitor alpha OS	6	10
CADH2	P19022-2	Isoform 2 of Cadherin-2 OS	5	5
TPM4	P67936	Tropomyosin alpha-4 chain OS	5	10
GNS	P15586-2	Isoform 2 of N-acetylglucosamine-6-sulfatase OS	4	4
PSB5	P28074-3	Isoform 3 of Proteasome subunit beta type-5 OS	3	3
VINC	P18206-2	Isoform 1 of Vinculin OS	15	16
PSA2	P25787	Proteasome subunit alpha type-2 OS	4	4
GDN	P07093-2	Isoform 2 of Glia-derived nexin OS	17	18
1433Z	P63104	14-3-3 protein zeta/delta OS	7	9
CAN2	P17655-2	Isoform 2 of Calpain-2 catalytic subunit OS	2	2
TCTP	P13693	Translationally-controlled tumor protein OS	3	3
MDHM	P40926	Malate dehydrogenase, mitochondrial OS	6	7
BMP1	P13497-2	Isoform BMP1-1 of Bone morphogenetic protein 1 OS	8	8
GPC1	P35052	Glypican-1 OS	8	8
NNRE	Q8NCW5-2	Isoform 2 of NAD(P)H-hydrate epimerase OS	2	2
NPM	P06748-2	Isoform 2 of Nucleophosmin OS	3	4
TAGL2	P37802-2	Isoform 2 of Transgelin-2 OS	10	10
CIRBP	Q14011-2	Isoform 2 of Cold-inducible RNA-binding protein OS	2	2
HS90A	P07900-2	Isoform 2 of Heat shock protein HSP 90-alpha OS	6	10
PGAM1	P18669	Phosphoglycerate mutase 1 OS	5	5
ACTN4	O43707	Alpha-actinin-4 OS	21	33
COR1C	Q9ULV4-2	Isoform 2 of Coronin-1C OS	2	2
ECM1	Q16610-4	Isoform 4 of Extracellular matrix protein 1 OS	18	19
CBR1	P16152	Carbonyl reductase [NADPH] 1 OS	4	5
RBM3	P98179	RNA-binding protein 3 OS	3	3
COPE	O14579	Coatomer subunit epsilon OS	4	6
THIO	P10599-2	Isoform 2 of Thioredoxin OS	5	5
ASPG	P20933	N(4)-(beta-N-acetylglucosaminyl)-L-asparaginase OS	2	2
SCF	P21583-2	Isoform 2 of Kit ligand OS	2	2
CLUS	P10909-2	Isoform 2 of Clusterin OS	6	6
BTD	P43251-2	Isoform 2 of Biotinidase OS	4	4
QPCT	Q16769	Glutaminyl-peptide cyclotransferase OS	5	6
PLST	P13797	Plastin-3 OS	8	8
PRDX6	P30041	Peroxiredoxin-6 OS	9	9
DNS2A	O00115-2	Isoform 2 of Deoxyribonuclease-2-alpha OS	2	2
SODC	P00441	Superoxide dismutase [Cu-Zn] OS	2	2
SH3L3	Q9H299	SH3 domain-binding glutamic acid-rich-like protein 3 OS	3	3
AEBP1	Q8IUX7	Adipocyte enhancer-binding protein 1 OS	6	7
IPO5	O00410-3	Isoform 3 of Importin-5 OS	3	4
TLN1	Q9Y490	Talin-1 OS	17	17
LAMA2	P24043	Laminin subunit alpha-2 OS	29	31
IQGA1	P46940	Ras GTPase-activating-like protein IQGAP1 OS	8	8
PSA3	P25788-2	Isoform 2 of Proteasome subunit alpha type-3 OS	2	2
AATC	P17174	Aspartate aminotransferase, cytoplasmic OS	4	5
LAMB2	P55268	Laminin subunit beta-2 OS	10	11
VIME	P08670	Vimentin OS	46	51
QSOX1	O00391-2	Isoform 2 of Sulfhydryl oxidase 1 OS	17	18
FUMH	P07954-2	Isoform Cytoplasmic of Fumarate hydratase, mitochondrial OS	4	4
PSA4	P25789	Proteasome subunit alpha type-4 OS	5	5
1433T	P27348	14-3-3 protein theta OS	3	6
MANF	P55145	Mesencephalic astrocyte-derived neurotrophic factor OS	2	2
PGBM	P98160	Basement membrane-specific heparan sulfate proteoglycan core protein OS	18	19
ENPL	P14625	Endoplasmin OS	14	14
HTRA1	Q92743	Serine protease HTRA1 OS	13	13
XYLT1	Q86Y38	Xylosyltransferase 1 OS	3	4
MOES	P26038	Moesin OS	9	16
RSU1	Q15404-2	Isoform 2 of Ras suppressor protein 1 OS	2	2
ALDOA	P04075-2	Isoform 2 of Fructose-bisphosphate aldolase A OS	13	13
PCP	P42785-2	Isoform 2 of Lysosomal Pro-X carboxypeptidase OS	3	3
COCA1	Q99715	Collagen alpha-1(XII) chain OS	76	82
LAMC1	P11047	Laminin subunit gamma-1 OS	21	21
RS28	P62857	40S ribosomal protein S28 OS	4	4
CO4A1	P02462	Collagen alpha-1(IV) chain OS	2	2
SPB7	O75635-2	Isoform 2 of Serpin B7 OS	5	6
CCN2	P29279-2	Isoform 2 of CCN family member 2 OS	2	2
MYH9	P35579	Myosin-9 OS	26	31
RNT2	O00584	Ribonuclease T2 OS	3	3
SPON2	Q9BUD6	Spondin-2 OS	12	14
CFAD	P00746	Complement factor D OS	3	3
PEBP1	P30086	Phosphatidylethanolamine-binding protein 1 OS	5	5
EF1B	P24534	Elongation factor 1-beta OS	3	3
CATZ	Q9UBR2	Cathepsin Z OS	5	5
OAF	Q86UD1	Out at first protein homolog OS	3	3
CBPE	P16870-2	Isoform 2 of Carboxypeptidase E OS	3	3
CO6A1	P12109	Collagen alpha-1(VI) chain OS	35	35
PDIA1	P07237	Protein disulfide-isomerase OS	8	8
ROA2	P22626-2	Isoform A2 of Heterogeneous nuclear ribonucleoproteins A2/B1 OS	6	7
LEG1	P09382	Galectin-1 OS	5	6
ROA1	P09651-2	Isoform A1-A of Heterogeneous nuclear ribonucleoprotein A1 OS	5	6
ITIH2	P19823	Inter-alpha-trypsin inhibitor heavy chain H2 OS	2	2
PAI1	P05121-2	Isoform 2 of Plasminogen activator inhibitor 1 OS	22	25
PPGB	P10619-2	Isoform 2 of Lysosomal protective protein OS	4	4
MASP1	P48740-2	Isoform 2 of Mannan-binding lectin serine protease 1 OS	17	17
PDIA4	P13667	Protein disulfide-isomerase A4 OS	7	7
LGUL	Q04760-2	Isoform 2 of Lactoylglutathione lyase OS	2	2
DPP4	P27487	Dipeptidyl peptidase 4 OS	4	5
HBB	P68871	Hemoglobin subunit beta OS	2	2
CAZA1	P52907	F-actin-capping protein subunit alpha-1 OS	2	3
GREM1	O60565	Gremlin-1 OS	5	5
MMP2	P08253	72 kDa type IV collagenase OS	35	37
NID1	P14543-2	Isoform 2 of Nidogen-1 OS	14	16
PSA7	O14818	Proteasome subunit alpha type-7 OS	4	5
IBP6	P24592	Insulin-like growth factor-binding protein 6 OS	2	3
CD109	Q6YHK3	CD109 antigen OS	19	19
CCN1	O00622	CCN family member 1 OS	2	2
LAMA4	Q16363-2	Isoform 2 of Laminin subunit alpha-4 OS	36	37
SPRC	P09486	SPARC OS	15	17
PLOD3	O60568	Multifunctional procollagen lysine hydroxylase and glycosyltransferase LH3 OS	8	11
TAGL	Q01995	Transgelin OS	7	8
CBPQ	Q9Y646	Carboxypeptidase Q OS	4	4
BGH3	Q15582	Transforming growth factor-beta-induced protein ig-h3 OS	35	38
INHBA	P08476	Inhibin beta A chain OS	5	5
PEPD	P12955-3	Isoform 3 of Xaa-Pro dipeptidase OS	3	3
ARPC2	O15144	Actin-related protein 2/3 complex subunit 2 OS	2	2
GGH	Q92820	Gamma-glutamyl hydrolase OS	4	4
1433G	P61981	14-3-3 protein gamma OS	4	6
MAP1B	P46821	Microtubule-associated protein 1B OS	2	3
CUTA	O60888-2	Isoform A of Protein CutA OS	2	2
CO4A2	P08572	Collagen alpha-2(IV) chain OS	3	3
GALT5	Q7Z7M9	Polypeptide N-acetylgalactosaminyltransferase 5 OS	7	7
VAT1	Q99536	Synaptic vesicle membrane protein VAT-1 homolog OS	2	2
PSB3	P49720	Proteasome subunit beta type-3 OS	4	4
SPTB2	Q01082-2	Isoform Short of Spectrin beta chain, non-erythrocytic 1 OS	8	10
ARPC3	O15145	Actin-related protein 2/3 complex subunit 3 OS	2	2
TR11B	O00300	Tumor necrosis factor receptor superfamily member 11B OS	4	4
LYOX	P28300	Protein-lysine 6-oxidase OS	4	4
C1QBP	Q07021	Complement component 1 Q subcomponent-binding protein, mitochondrial OS	4	4
ACTN1	P12814-2	Isoform 2 of Alpha-actinin-1 OS	17	29
AK1A1	P14550	Aldo-keto reductase family 1 member A1 OS	4	5
PTK7	Q13308-4	Isoform 4 of Inactive tyrosine-protein kinase 7 OS	6	6
TWF2	Q6IBS0	Twinfilin-2 OS	3	3
CATD	P07339	Cathepsin D OS	8	10
FBLN3	Q12805-2	Isoform 2 of EGF-containing fibulin-like extracellular matrix protein 1 OS	6	6
SEM7A	O75326	Semaphorin-7A OS	9	9
IBP3	P17936-2	Isoform 2 of Insulin-like growth factor-binding protein 3 OS	4	4
COPG1	Q9Y678	Coatomer subunit gamma-1 OS	2	2
SPTN1	Q13813-2	Isoform 2 of Spectrin alpha chain, non-erythrocytic 1 OS	13	13
RL12	P30050	60S ribosomal protein L12 OS	3	3
COBA1	P12107-2	Isoform B of Collagen alpha-1(XI) chain OS	4	4
MMP1	P03956	Interstitial collagenase OS	31	31
FLNC	Q14315	Filamin-C OS	22	29
ACLY	P53396-2	Isoform 2 of ATP-citrate synthase OS	5	5
POSTN	Q15063-5	Isoform 5 of Periostin OS	2	52
HSP74	P34932	Heat shock 70 kDa protein 4 OS	3	4
ACTB	P60709	Actin, cytoplasmic 1 OS	10	16
MA1A1	P33908	Mannosyl-oligosaccharide 1,2-alpha-mannosidase IA OS	5	5
RD23B	P54727	UV excision repair protein RAD23 homolog B OS	2	2
LAMB1	P07942	Laminin subunit beta-1 OS	22	23
BLMH	Q13867	Bleomycin hydrolase OS	2	2
DPYL2	Q16555-2	Isoform 2 of Dihydropyrimidinase-related protein 2 OS	7	9
CTHR1	Q96CG8	Collagen triple helix repeat-containing protein 1 OS	6	7
SVEP1	Q4LDE5	Sushi, von Willebrand factor type A, EGF and pentraxin domain-containing protein 1 OS	12	12
RANG	P43487-2	Isoform 2 of Ran-specific GTPase-activating protein OS	2	2
PSA6	P60900	Proteasome subunit alpha type-6 OS	4	5
CATK	P43235	Cathepsin K OS	5	5
CAPG	P40121	Macrophage-capping protein OS	5	5
COMP	P49747-2	Isoform 2 of Cartilage oligomeric matrix protein OS	8	11
PPIB	P23284	Peptidyl-prolyl cis-trans isomerase B OS	9	9
PDIA6	Q15084-2	Isoform 2 of Protein disulfide-isomerase A6 OS	5	5
TBA1B	P68363	Tubulin alpha-1B chain OS	10	10
5NTD	P21589-2	Isoform 2 of 5'-nucleotidase OS	2	2
AMPN	P15144	Aminopeptidase N OS	15	15
NEDD8	Q15843	NEDD8 OS	2	2
GSTP1	P09211	Glutathione S-transferase P OS	9	9
PTGDS	P41222	Prostaglandin-H2 D-isomerase OS	2	2
GELS	P06396-2	Isoform 2 of Gelsolin OS	11	11
BST1	Q10588-2	Isoform 2 of ADP-ribosyl cyclase/cyclic ADP-ribose hydrolase 2 OS	6	6
RCN3	Q96D15	Reticulocalbin-3 OS	5	6
S10AB	P31949	Protein S100-A11 OS	4	4
MYL6	P60660-2	Isoform Smooth muscle of Myosin light polypeptide 6 OS	3	3
MIF	P14174	Macrophage migration inhibitory factor OS	3	3
TITIN	Q8WZ42-11	Isoform 11 of Titin OS	3	4
HPLN1	P10915	Hyaluronan and proteoglycan link protein 1 OS	4	4
COF1	P23528	Cofilin-1 OS	4	6
SFPQ	P23246-2	Isoform Short of Splicing factor, proline- and glutamine-rich OS	2	2
LDHB	P07195	L-lactate dehydrogenase B chain OS	6	6
SPB6	P35237	Serpin B6 OS	7	7
AMD	P19021-3	Isoform 3 of Peptidyl-glycine alpha-amidating monooxygenase OS	11	11
CO6A3	P12111	Collagen alpha-3(VI) chain OS	100	106
CNN2	Q99439	Calponin-2 OS	2	3
CO8A1	P27658	Collagen alpha-1(VIII) chain OS	5	6
K22E	P35908	Keratin, type II cytoskeletal 2 epidermal OS	5	7
LOXL2	Q9Y4K0	Lysyl oxidase homolog 2 OS	3	3
NUCB2	P80303-2	Isoform 2 of Nucleobindin-2 OS	10	10
SPAT2	Q9UM82	Spermatogenesis-associated protein 2 OS	2	2
FKBP9	O95302	Peptidyl-prolyl cis-trans isomerase FKBP9 OS	6	6
CFAH	P08603	Complement factor H OS	11	11
STC2	O76061	Stanniocalcin-2 OS	5	5
CO1A2	P08123	Collagen alpha-2(I) chain OS	50	52
HS71A	P0DMV8	Heat shock 70 kDa protein 1A OS	7	8
PSB1	P20618	Proteasome subunit beta type-1 OS	3	3
FLNA	P21333-2	Isoform 2 of Filamin-A OS	37	39
CO3	P01024	Complement C3 OS	18	18
PCOC1	Q15113	Procollagen C-endopeptidase enhancer 1 OS	20	21
TIMP2	P16035	Metalloproteinase inhibitor 2 OS	9	9
TPM2	P07951-3	Isoform 3 of Tropomyosin beta chain OS	4	10
SULF1	Q8IWU6	Extracellular sulfatase Sulf-1 OS	3	3
CSPG2	P13611-2	Isoform V1 of Versican core protein OS	19	19
MA2A1	Q16706	Alpha-mannosidase 2 OS	7	8
ILF2	Q12905	Interleukin enhancer-binding factor 2 OS	2	2
LIS1	P43034	Platelet-activating factor acetylhydrolase IB subunit alpha OS	2	2
ARP3	P61158	Actin-related protein 3 OS	6	6
OTUB1	Q96FW1	Ubiquitin thioesterase OTUB1 OS	2	2
ACTC	P68032	Actin, alpha cardiac muscle 1 OS	2	8
CH60	P10809	60 kDa heat shock protein, mitochondrial OS	2	3
LG3BP	Q08380	Galectin-3-binding protein OS	11	11
GNPTG	Q9UJJ9	N-acetylglucosamine-1-phosphotransferase subunit gamma OS	2	2
FKB10	Q96AY3	Peptidyl-prolyl cis-trans isomerase FKBP10 OS	4	4
C1S	P09871	Complement C1s subcomponent OS	22	22
DKK3	Q9UBP4	Dickkopf-related protein 3 OS	4	4
PXDN	Q92626	Peroxidasin homolog OS	7	10
SNTB2	Q13425	Beta-2-syntrophin OS	2	2
ROAA	Q99729-2	Isoform 2 of Heterogeneous nuclear ribonucleoprotein A/B OS	3	3
SERPH	P50454	Serpin H1 OS	12	12
PRS23	O95084	Serine protease 23 OS	3	3
CNPY2	Q9Y2B0	Protein canopy homolog 2 OS	2	2
PLOD1	Q02809-2	Isoform 2 of Procollagen-lysine,2-oxoglutarate 5-dioxygenase 1 OS	12	14
PYGL	P06737-2	Isoform 2 of Glycogen phosphorylase, liver form OS	2	2
TPD54	O43399-2	Isoform 2 of Tumor protein D54 OS	2	2
EF1A1	P68104	Elongation factor 1-alpha 1 OS	6	7
TPP1	O14773	Tripeptidyl-peptidase 1 OS	5	5
HEXB	P07686	Beta-hexosaminidase subunit beta OS	4	7
PSA5	P28066	Proteasome subunit alpha type-5 OS	4	4
KPYM	P14618-3	Isoform 3 of Pyruvate kinase PKM OS	18	19
EXT1	Q16394	Exostosin-1 OS	6	6
CAD13	P55290-2	Isoform 2 of Cadherin-13 OS	3	3
ENOA	P06733	Alpha-enolase OS	15	18
ANAG	P54802	Alpha-N-acetylglucosaminidase OS	3	3
ARSA	P15289-2	Isoform 2 of Arylsulfatase A OS	2	2
IDHC	O75874	Isocitrate dehydrogenase [NADP] cytoplasmic OS	4	4
HEXA	P06865	Beta-hexosaminidase subunit alpha OS	5	5
H2B1K	O60814	Histone H2B type 1-K OS	2	3
NUCL	P19338	Nucleolin OS	3	4
ITM2B	Q9Y287-2	Isoform 2 of Integral membrane protein 2B OS	2	2
CATF	Q9UBX1	Cathepsin F OS	2	3
PGS2	P07585	Decorin OS	15	15
PTPRK	Q15262-2	Isoform 2 of Receptor-type tyrosine-protein phosphatase kappa OS	2	2
PI16	Q6UXB8-2	Isoform 2 of Peptidase inhibitor 16 OS	3	3
FAM3C	Q92520	Protein FAM3C OS	2	2
CO3A1	P02461	Collagen alpha-1(III) chain OS	13	16
CAVN1	Q6NZI2	Caveolae-associated protein 1 OS	4	4
HSP7C	P11142	Heat shock cognate 71 kDa protein OS	8	10
FBLN5	Q9UBX5	Fibulin-5 OS	7	7
A4	P05067-11	Isoform 11 of Amyloid-beta precursor protein OS	5	6
PGFRB	P09619-2	Isoform 2 of Platelet-derived growth factor receptor beta OS	2	2
VTDB	P02774-2	Isoform 2 of Vitamin D-binding protein OS	4	4
EF1G	P26641-2	Isoform 2 of Elongation factor 1-gamma OS	2	2
FSCN1	Q16658	Fascin OS	4	4
FST	P19883-2	Isoform 2 of Follistatin OS	2	2
SODM	P04179-2	Isoform 2 of Superoxide dismutase [Mn], mitochondrial OS	2	2
ILEU	P30740-2	Isoform 2 of Leukocyte elastase inhibitor OS	2	2
PSA1	P25786-2	Isoform Long of Proteasome subunit alpha type-1 OS	2	2
G3P	P04406-2	Isoform 2 of Glyceraldehyde-3-phosphate dehydrogenase OS	9	9
PSG5	Q15238	Pregnancy-specific beta-1-glycoprotein 5 OS	4	6
EZRI	P15311	Ezrin OS	3	6
HNRPQ	O60506-2	Isoform 2 of Heterogeneous nuclear ribonucleoprotein Q OS	2	2
K1C10	P13645	Keratin, type I cytoskeletal 10 OS	4	4
CLH1	Q00610-2	Isoform 2 of Clathrin heavy chain 1 OS	8	8
EXT2	Q93063-3	Isoform 3 of Exostosin-2 OS	4	5
TIMP1	P01033	Metalloproteinase inhibitor 1 OS	12	12
PLEC	Q15149-2	Isoform 2 of Plectin OS	27	31
RAB7A	P51149	Ras-related protein Rab-7a OS	2	2
GALT2	Q10471	Polypeptide N-acetylgalactosaminyltransferase 2 OS	7	8
6PGL	O95336	6-phosphogluconolactonase OS	5	5
LMNB2	Q03252	Lamin-B2 OS	2	2
LTBP2	Q14767	Latent-transforming growth factor beta-binding protein 2 OS	9	9
FBN1	P35555	Fibrillin-1 OS	31	33
GLGB	Q04446	1,4-alpha-glucan-branching enzyme OS	3	3
EMIL1	Q9Y6C2	EMILIN-1 OS	8	8
CSTN1	O94985	Calsyntenin-1 OS	10	12
ARPC4	P59998-2	Isoform 2 of Actin-related protein 2/3 complex subunit 4 OS	2	2
CD81	P60033	CD81 antigen OS	3	4
RECK	O95980	Reversion-inducing cysteine-rich protein with Kazal motifs OS	3	4
PPIA	P62937	Peptidyl-prolyl cis-trans isomerase A OS	12	13
RB11A	P62491-2	Isoform 2 of Ras-related protein Rab-11A OS	2	2
CO5A2	P05997	Collagen alpha-2(V) chain OS	5	6
BIP	P11021	Endoplasmic reticulum chaperone BiP OS	11	12
NUMA1	Q14980-2	Isoform 2 of Nuclear mitotic apparatus protein 1 OS	2	2
EFMT1	Q8WVE0	EEF1A lysine methyltransferase 1 OS	2	2
LKHA4	P09960-2	Isoform 2 of Leukotriene A-4 hydrolase OS	6	7
CLIC4	Q9Y696	Chloride intracellular channel protein 4 OS	3	3
NTF2	P61970	Nuclear transport factor 2 OS	2	2
PYGB	P11216	Glycogen phosphorylase, brain form OS	3	3
C1R	P00736	Complement C1r subcomponent OS	22	25
PTPRS	Q13332-2	Isoform PTPS-MEA of Receptor-type tyrosine-protein phosphatase S OS	2	2
IC1	P05155-2	Isoform 2 of Plasma protease C1 inhibitor OS	8	8
CD166	Q13740-2	Isoform 2 of CD166 antigen OS	2	2
SERC	Q9Y617	Phosphoserine aminotransferase OS	7	7
NPC2	P61916	NPC intracellular cholesterol transporter 2 OS	3	3
CCD80	Q76M96-2	Isoform 2 of Coiled-coil domain-containing protein 80 OS	7	7
PGS1	P21810	Biglycan OS	17	18
CYTC	P01034	Cystatin-C OS	5	6
PLOD2	O00469-2	Isoform 2 of Procollagen-lysine,2-oxoglutarate 5-dioxygenase 2 OS	6	6
K1C9	P35527	Keratin, type I cytoskeletal 9 OS	3	3
HNRPC	P07910-2	Isoform C1 of Heterogeneous nuclear ribonucleoproteins C1/C2 OS	3	3
GARS	P41250	Glycine--tRNA ligase OS	3	3
CO1A1	P02452	Collagen alpha-1(I) chain OS	27	28
TXD17	Q9BRA2	Thioredoxin domain-containing protein 17 OS	2	2
DERM	Q07507	Dermatopontin OS	6	6
TENA	P24821-4	Isoform 4 of Tenascin OS	15	16
ANXA5	P08758	Annexin A5 OS	4	4
SYHC	P12081-2	Isoform 2 of Histidine--tRNA ligase, cytoplasmic OS	2	2
HSPB1	P04792	Heat shock protein beta-1 OS	4	4
PTX3	P26022	Pentraxin-related protein PTX3 OS	15	16
GSTO1	P78417-3	Isoform 3 of Glutathione S-transferase omega-1 OS	3	3
PLIN3	O60664-3	Isoform 3 of Perilipin-3 OS	3	3
PSME1	Q06323	Proteasome activator complex subunit 1 OS	4	4
CAB45	Q9BRK5	45 kDa calcium-binding protein OS	4	5
ITGBL	O95965-2	Isoform 2 of Integrin beta-like protein 1 OS	3	3
RCN2	Q14257-2	Isoform 2 of Reticulocalbin-2 OS	2	2
ALBU	P02768	Serum albumin OS	22	22
DAG1	Q14118	Dystroglycan OS	4	4
MANBA	O00462	Beta-mannosidase OS	3	3
NAGK	Q9UJ70-2	Isoform 2 of N-acetyl-D-glucosamine kinase OS	2	2
ASM	P17405-2	Isoform 2 of Sphingomyelin phosphodiesterase OS	2	2
ML12B	O14950	Myosin regulatory light chain 12B OS	2	5
PGK1	P00558-2	Isoform 2 of Phosphoglycerate kinase 1 OS	5	5
DDAH1	O94760	N(G),N(G)-dimethylarginine dimethylaminohydrolase 1 OS	3	3
CANT1	Q8WVQ1-2	Isoform 2 of Soluble calcium-activated nucleotidase 1 OS	2	3
PNPH	P00491	Purine nucleoside phosphorylase OS	4	4
CAPZB	P47756-2	Isoform 2 of F-actin-capping protein subunit beta OS	2	2
CLIC1	O00299	Chloride intracellular channel protein 1 OS	6	6
PITH1	Q9GZP4-2	Isoform 2 of PITH domain-containing protein 1 OS	2	2
FLNB	O75369-2	Isoform 2 of Filamin-B OS	10	13
CD44	P16070-10	Isoform 10 of CD44 antigen OS	2	2
TSP3	P49746	Thrombospondin-3 OS	3	4
GALNS	P34059	N-acetylgalactosamine-6-sulfatase OS	4	4
TARSH	Q7Z7G0	Target of Nesh-SH3 OS	3	4
CD248	Q9HCU0	Endosialin OS	3	3
DPYL3	Q14195-2	Isoform LCRMP-4 of Dihydropyrimidinase-related protein 3 OS	7	9
SEPTIN11	Q9NVA2-2	Isoform 2 of Septin-11 OS	2	2
COEA1	Q05707-2	Isoform 2 of Collagen alpha-1(XIV) chain OS	3	6
LIMK2	P53671-3	Isoform 3 of LIM domain kinase 2 OS	2	2
GLU2B	P14314-2	Isoform 2 of Glucosidase 2 subunit beta OS	2	2
1433B	P31946-2	Isoform Short of 14-3-3 protein beta/alpha OS	2	5
ISLR	O14498	Immunoglobulin superfamily containing leucine-rich repeat protein OS	5	5
LRP1	Q07954	Prolow-density lipoprotein receptor-related protein 1 OS	10	12
H4	P62805	Histone H4 OS	5	5
B2MG	P61769	Beta-2-microglobulin OS	5	5
PSB4	P28070	Proteasome subunit beta type-4 OS	2	2
ENPP2	Q13822-2	Isoform 2 of Ectonucleotide pyrophosphatase/phosphodiesterase family member 2 OS	23	24
MOXD1	Q6UVY6	DBH-like monooxygenase protein 1 OS	3	3
CO6A2	P12110	Collagen alpha-2(VI) chain OS	4	27
SRCRL	A1L4H1	Soluble scavenger receptor cysteine-rich domain-containing protein SSC5D OS	9	11
NRP1	O14786-2	Isoform 2 of Neuropilin-1 OS	8	8
FBLN1	P23142-4	Isoform C of Fibulin-1 OS	2	10
TERA	P55072	Transitional endoplasmic reticulum ATPase OS	11	11
RLA2	P05387	60S acidic ribosomal protein P2 OS	2	3
TRXR1	Q16881-2	Isoform 2 of Thioredoxin reductase 1, cytoplasmic OS	4	6
K2C1	P04264	Keratin, type II cytoskeletal 1 OS	4	5
PAMR1	Q6UXH9-2	Isoform 2 of Inactive serine protease PAMR1 OS	5	5
PDC6I	Q8WUM4-2	Isoform 2 of Programmed cell death 6-interacting protein OS	2	2
TCPQ	P50990-2	Isoform 2 of T-complex protein 1 subunit theta OS	2	2
HSP13	P48723	Heat shock 70 kDa protein 13 OS	2	3
MRC2	Q9UBG0	C-type mannose receptor 2 OS	4	4
UBB	P0CG47	Polyubiquitin-B OS	3	3
CSPG4	Q6UVK1	Chondroitin sulfate proteoglycan 4 OS	5	6
FINC	P02751-1	Isoform 1 of Fibronectin OS	3	100
P3H1	Q32P28-3	Isoform 3 of Prolyl 3-hydroxylase 1 OS	2	2
NUCB1	Q02818	Nucleobindin-1 OS	13	15
WDR1	O75083-3	Isoform 2 of WD repeat-containing protein 1 OS	2	3
MXRA5	Q9NR99	Matrix-remodeling-associated protein 5 OS	26	29
PEA15	Q15121-2	Isoform 2 of Astrocytic phosphoprotein PEA-15 OS	3	3
RCN1	Q15293-2	Isoform 2 of Reticulocalbin-1 OS	10	10
LMAN2	Q12907	Vesicular integral-membrane protein VIP36 OS	2	2
CALU	O43852-3	Isoform 3 of Calumenin OS	14	14
LTBP1	Q14766-2	Isoform Short of Latent-transforming growth factor beta-binding protein 1 OS	5	5
CO6A2	P12110-2	Isoform 2C2A of Collagen alpha-2(VI) chain OS	3	26
MFGM	Q08431-4	Isoform 4 of Lactadherin OS	5	5
SYWC	P23381-2	Isoform 2 of Tryptophan--tRNA ligase, cytoplasmic OS	4	4
HS90B	P08238	Heat shock protein HSP 90-beta OS	7	10
B4GT1	P15291-2	Isoform Short of Beta-1,4-galactosyltransferase 1 OS	5	5
IBP4	P22692-2	Isoform 2 of Insulin-like growth factor-binding protein 4 OS	4	4
APEX1	P27695	DNA-(apurinic or apyrimidinic site) lyase OS	3	3
GAS6	Q14393-3	Isoform 3 of Growth arrest-specific protein 6 OS	10	10
TSP1	P07996	Thrombospondin-1 OS	17	18
TSG6	P98066	Tumor necrosis factor-inducible gene 6 protein OS	4	4
TSP2	P35442	Thrombospondin-2 OS	8	11
TBB5	P07437	Tubulin beta chain OS	2	11
LA	P05455	Lupus La protein OS	2	2
EMIL2	Q9BXX0	EMILIN-2 OS	5	6
RADI	P35241-5	Isoform 5 of Radixin OS	2	7
TICN1	Q08629	Testican-1 OS	4	4
IBP7	Q16270-2	Isoform 2 of Insulin-like growth factor-binding protein 7 OS	3	3
CHID1	Q9BWS9-2	Isoform 2 of Chitinase domain-containing protein 1 OS	2	2
APLP2	Q06481-2	Isoform 2 of Amyloid-like protein 2 OS	5	5
VASN	Q6EMK4	Vasorin OS	2	3
HNRPD	Q14103-2	Isoform 2 of Heterogeneous nuclear ribonucleoprotein D0 OS	2	2
FBLN1	P23142	Fibulin-1 OS	8	16
HS105	Q92598-4	Isoform 4 of Heat shock protein 105 kDa OS	2	2
LUM	P51884	Lumican OS	13	14
ANXA2	P07355-2	Isoform 2 of Annexin A2 OS	9	9
H2A1B	P04908	Histone H2A type 1-B/E OS	2	2
MMP3	P08254	Stromelysin-1 OS	12	12
PAPP1	Q13219	Pappalysin-1 OS	8	8

## Sheet: 48-DA proteins secretome
Gene	Uniprot	Description	Unique peptides	Peptide count	P-VAL	FC
COL6A2	P12110-2	Isoform 2C2A of Collagen alpha-2(VI) chain OS	3	26	0.0177659	0.189308
HNRPC	P07910-2	Isoform C1 of Heterogeneous nuclear ribonucleoproteins C1/C2 OS	3	3	0.00563313	0.20653
MFGE8	Q08431-4	Isoform 4 of Lactadherin OS	5	5	0.00479558	0.257132
HSPD1	P10809	60 kDa heat shock protein, mitochondrial OS	2	3	0.0140999	0.265267
ARCN1	P48444-2	Coatomer subunit delta OS	2	3	0.0416658	0.29449
LMNB2	Q03252	Lamin-B2 OS	2	2	0.0213541	0.297891
DPP4	P27487	Dipeptidyl peptidase 4 OS	4	5	0.0112808	0.317414
LTBP1	Q14766-2	Isoform Short of Latent-transforming growth factor beta-binding protein 1 OS	5	5	0.0460131	0.337814
TICN1	Q08629	Testican-1 OS	4	4	0.0194114	0.349925
COPG1	Q9Y678	Coatomer subunit gamma-1 OS	2	2	0.0338676	0.435588
H2A1B	P04908	Histone H2A type 1-B/E OS	2	2	0.041144	0.475661
H2B1K	O60814	Histone H2B type 1-K OS	2	3	0.0413219	0.505983
RMXL2	O75526	RNA-binding motif protein, X-linked-like-2 OS	2	2	0.00137349	0.507242
PSB3	P49720	Proteasome subunit beta type-3 OS	4	4	0.0426426	0.539838
PRDX6	P30041	Peroxiredoxin-6 OS	9	9	0.0387396	0.540426
PSA6	P60900	Proteasome subunit alpha type-6 OS	4	5	0.0264791	0.54108
SYWC	P23381-2	Isoform 2 of Tryptophan--tRNA ligase, cytoplasmic OS	4	4	0.00449145	0.557442
COR1C	Q9ULV4-2	Isoform 2 of Coronin-1C OS	2	2	0.0479435	0.576028
GAS6	Q14393-3	Isoform 3 of Growth arrest-specific protein 6 OS	10	10	0.0425984	0.577947
PSA7	O14818	Proteasome subunit alpha type-7 OS	4	5	0.0336744	0.586966
PLST	P13797	Plastin-3 OS	8	8	0.0406998	0.678247
FSTL1	Q12841	Follistatin-related protein 1 OS	10	11	0.030267	1.31375
CD248	Q9HCU0	Endosialin OS	3	3	0.0142993	1.45802
TSP1	P07996	Thrombospondin-1 OS	17	18	0.047356	1.47757
LUM	P51884	Lumican OS	13	14	0.0244594	1.47954
HS105	Q92598-4	Isoform 4 of Heat shock protein 105 kDa OS	2	2	0.0381052	1.54495
FBLN1	P23142	Fibulin-1 OS	8	16	0.00769551	1.70848
ANXA2	P07355-2	Isoform 2 of Annexin A2 OS	9	9	0.0144386	1.71882
C1R	P00736	Complement C1r subcomponent OS	22	25	0.0276872	1.72401
EMIL2	Q9BXX0	EMILIN-2 OS	5	6	0.00773858	1.95866
TARSH	Q7Z7G0	Target of Nesh-SH3 OS	3	4	0.0188599	2.11741
TSP2	P35442	Thrombospondin-2 OS	8	11	0.035067	2.29943
LA	P05455	Lupus La protein OS	2	2	0.00630652	2.6011
TBB5	P07437	Tubulin beta chain OS	2	11	0.0458545	2.67132
IBP7	Q16270-2	Isoform 2 of Insulin-like growth factor-binding protein 7 OS	3	3	0.0150663	2.68125
NEST	P48681	Nestin OS	2	2	0.0223602	2.93772
PTPRG	P23470-2	Isoform 2 of Receptor-type tyrosine-protein phosphatase gamma OS	2	2	0.000702534	3.15307
HNRPD	Q14103-2	Isoform 2 of Heterogeneous nuclear ribonucleoprotein D0 OS	2	2	0.00395211	3.43849
TSP3	P49746	Thrombospondin-3 OS	3	4	0.00960203	3.50604
C1RL	Q9NZP8	Complement C1r subcomponent-like protein OS	2	4	0.00209871	3.61659
SRPX2	O60687	Sushi repeat-containing protein SRPX2 OS	2	2	0.0187466	3.6243
PABP1	P11940-2	Isoform 2 of Polyadenylate-binding protein 1 OS	2	2	0.00992299	4.3073
RO60	P10155-3	Isoform 3 of 60 kDa SS-A/Ro ribonucleoprotein OS	2	2	0.0470385	4.86917
PAPP1	Q13219	Pappalysin-1 OS	8	8	0.000974384	7.08312
MMP3	P08254	Stromelysin-1 OS	12	12	1.77841e-05	7.45673
ERAP1	Q9NZ08-2	Isoform 2 of Endoplasmic reticulum aminopeptidase 1 OS	3	4	0.0326894	7.93786
SERPINB2	P05120	Plasminogen activator inhibitor 2 OS	3	5	0.00437669	13.9052
NDNF	Q8TB73	Protein NDNF OS	2	2	0.0182392	35.4875

## Sheet: Protein Annotations Secretome
#node	identifier	domain_summary_url	annotation	other_names_and_aliases
ABI3BP	9606.ENSP00000284322	Abi family member 3 binding protein; Target of Nesh-SH3; Fibronectin type III domain containing	https://smart.embl.de/smart/DDvec.cgi?smart=1075:SIGNAL(1|28)+FN3(121|210)+FN3(837|920)+	25890,AAH30221.1,AB056106,ABI family member 3 binding protein,ABI family, member 3 (NESH) binding protein,ABI family, member 3 binding protein,ABI gene family member 3-binding protein,ABI3BP,ABI3BP-001,ABI3BP-002,ABI3BP-003,ABI3BP-006,ABI3BP-007,ABI3BP-008,ABI3BP-009,ABI3BP-010,ABI3BP-011,ABI3BP-013,ABI3BP-014,ABI3BP-015,ABI3BP-016,ABI3BP-017,ABI3BP-018,ABI3BP-019,ABI3BP-020,ABI3BP-021,ABI3BP-022…
ANXA2	9606.ENSP00000346032	Annexin A2; Calcium-regulated membrane-binding protein whose affinity for calcium is greatly enhanced by anionic phospholipids. It binds two calcium ions with high affinity. May be involved in heat-stress response. Inhibits PCSK9-enhanced LDLR degradation, probably reduces PCSK9 protein levels via a translational mechanism but also competes with LDLR for binding with PCSK9; Belongs to the annexin…	https://smart.embl.de/smart/DDvec.cgi?smart=357:ANX(68|120)+ANX(140|192)+ANX(225|277)+ANX(300|352)+	151710,151720,151730,1W7B,1XJL,2HYU,2HYV,2HYW,302,4DRW,4FTG,4HRH,5LPU,5LPX,5LQ0,5LQ2,5N7D,5N7F,5N7G,A0A024R5Z7,AAH01388.1,AAH09564.1,AAH15834.1,AAH16774.1,AAH21114.1,AAH23990.1,AAH52558.1,AAH52567.1,AAH66955.2,AAH68065.1,AAH93056.1,AAP36100.1,ANX2,ANX2L4,ANXA2,ANXA2-001,ANXA2-002,ANXA2-003,ANXA2-005,ANXA2-006,ANXA2-007,ANXA2-008,ANXA2-009,ANXA2-010,ANXA2-011,ANXA2-012,ANXA2-013,ANXA2-014,ANXA2-01…
ARCN1	9606.ENSP00000264028	Coatomer subunit delta; Component of the coatomer, a cytosolic protein complex that binds to dilysine motifs and reversibly associates with Golgi non-clathrin-coated vesicles, which further mediate biosynthetic protein transport from the ER, via the Golgi up to the trans Golgi network. The coatomer complex is required for budding from Golgi membranes, and is essential for the retrograde Golgi-to-…	https://smart.embl.de/smart/DDvec.cgi?smart=511:Pfam_Clat_adaptor_s(3|140)+COIL(145|180)+Pfam_Adap_comp_sub(262|510)+	372,AAH64936.1,AAH93636.1,AAH93638.1,ACA05943.1,ACA05944.1,AK304019,AK312298,ARCN1,ARCN1-001,ARCN1-002,ARCN1-003,ARCN1-004,ARCN1-201,Archain,Archain 1,B0YIW5,B0YIW6,B4E1X2,BAG35225.1,BAG64934.1,BC064936,BC093636,BC093638,CAA57071.1,CAA57072.1,CCDS44749,CCDS44749.1,CCDS8400,CCDS8400.1,COPD,COPD_HUMAN,Coatomer subunit delta,Delta-COP,Delta-coat protein,E9PEU4,E9PK34,EAW67397.1,EAW67398.1,EAW67399.1…
C1R	9606.ENSP00000438615	Complement C1r subcomponent; C1r B chain is a serine protease that combines with C1q and C1s to form C1, the first component of the classical pathway of the complement system; Belongs to the peptidase S1 family	https://smart.embl.de/smart/DDvec.cgi?smart=705:CUB(15|141)+EGF_CA(142|190)+CUB(193|305)+CCP(309|371)+CCP(376|447)+Tryp_SPc(463|697)+	1APQ,1GPZ,1MD7,1MD8,2QY0,3.4.21.41,6F1C,6F1D,6F1H,6F39,715,A6NJQ8,AC154092,AK298445,B4DPQ0,BAG60662.1,C1R,C1R-001,C1R-002,C1R-003,C1R-004,C1R-006,C1R-007,C1R-008,C1R-009,C1R-010,C1R-011,C1R-012,C1R-013,C1R-014,C1R-015,C1R_HUMAN,CCDS81658,Complement C1r,Complement C1r subcomponent,Complement C1r subcomponent heavy chain,Complement C1r subcomponent light chain,Complement component 1 subcomponent r,…
C1RL	9606.ENSP00000266542	Complement C1r subcomponent-like protein; Mediates the proteolytic cleavage of HP/haptoglobin in the endoplasmic reticulum; Belongs to the peptidase S1 family	https://smart.embl.de/smart/DDvec.cgi?smart=487:SIGNAL(1|35)+CUB(39|163)+Tryp_SPc(244|479)+	3.4.21.-,51279,AAF44349.1,AAH62428.1,AC094008,AC233309,AF178985,AK222802,BAD96522.1,BC062428,C1RL,C1RL-001,C1RL-002,C1RL-003,C1RL-005,C1RL-006,C1RL-007,C1RL-008,C1RL-009,C1RL-010,C1RL-011,C1RL-012,C1RL-013,C1RL1,C1RLP,C1RL_HUMAN,C1r-LP,C1r-like protein,C1r-like serine protease analog protein,CCDS73431,CCDS73431.1,CCDS76517,CCDS8573,CCDS8573.1,CLSPA,CLSPa,Complement C1r subcomponent like,Complemen…
CD248	9606.ENSP00000308117	Endosialin; May play a role in tumor angiogenesis; C-type lectin domain containing	https://smart.embl.de/smart/DDvec.cgi?smart=757:SIGNAL(1|17)+CLECT(29|157)+EGF(234|272)+EGF(274|311)+EGF_CA(312|351)+TRANS(686|708)+	57124,AAG00867.1,AAH51340.1,AAI04485.1,AAI05634.1,AF279142,AJ295846,AK027290,BAB55018.1,BC051340,BC104484,BC105633,C-type lectin domain containing,CAC34381.1,CCDS8134,CCDS8134.1,CD molecules,CD164 sialomucin-like 1,CD164L1,CD248,CD248 antigen, endosialin,CD248 molecule,CD248 molecule, endosialin,CD248-001,CD248_HUMAN,ENSG00000174807,ENSP00000308117,ENST00000311330,Endosialin,HGNC:18219,HPA051856,…
COL6A2	9606.ENSP00000300527	Collagen alpha-2(VI) chain; Collagen VI acts as a cell-binding protein; Collagens	https://smart.embl.de/smart/DDvec.cgi?smart=1019:SIGNAL(1|20)+VWA(44|231)+Pfam_Collagen(301|369)+Pfam_Collagen(409|468)+Pfam_Collagen(531|590)+VWA(613|801)+VWA(831|1014)+	1292,AAA35618.1,AAA35619.1,AAA35620.1,AAA35621.1,AAA52056.2,AAB20836.1,AAH65509.1,AL096746,AP001467,AP001471,AY029208,BC065509,BTHLM1,C9JH44,CAA29556.1,CAA34099.1,CAB46421.2,CCDS13728,CCDS13728.1,CCDS13729,CCDS13729.1,CCDS13730,CCDS13730.1,CO6A2_HUMAN,COL6A2,COL6A2-001,COL6A2-002,COL6A2-003,COL6A2-004,COL6A2-005,COL6A2-006,COL6A2-007,COL6A2-201,Collagen alpha-2(VI) chain,Collagen type VI alpha,Co…
COPG1	9606.ENSP00000325002	Coatomer subunit gamma-1; The coatomer is a cytosolic protein complex that binds to dilysine motifs and reversibly associates with Golgi non- clathrin-coated vesicles, which further mediate biosynthetic protein transport from the ER, via the Golgi up to the trans Golgi network. Coatomer complex is required for budding from Golgi membranes, and is essential for the retrograde Golgi-to-ER transport…	https://smart.embl.de/smart/DDvec.cgi?smart=874:Pfam_Adaptin_N(23|539)+Pfam_COP-gamma_platf(611|759)+Pfam_Coatomer_g_Cpla(761|873)+	1R4X,22820,A8K6M8,AAD43020.1,AAH20498.2,AAH66650.1,AB047846,AF100756,AK001724,AK291693,B3KMF6,BAB17657.1,BAF84382.1,BAG50968.1,BC020498,BC066650,CCDS33851,CCDS33851.1,COPG,COPG1,COPG1-001,COPG1-002,COPG1-004,COPG1-005,COPG1-006,COPG1-008,COPG1-009,COPG1-013,COPG1-014,COPG1-015,COPG1_HUMAN,COPI coat complex subunit gamma 1,Coatomer protein complex, subunit gamma 1,Coatomer subunit gamma,Coatomer s…
CORO1C	9606.ENSP00000394496	Coronin-1B/1C/6; Coronin-1C; May be involved in cytokinesis, motility, and signal transduction; Belongs to the WD repeat coronin family	https://smart.embl.de/smart/DDvec.cgi?smart=527:DUF1899(56|120)+WD40(119|162)+WD40(172|212)+WD40(215|255)+DUF1900(309|443)+	23603,A0A024RBI5,A7MAP0,A7MAP1,AAH02342.1,AB030656,AC007569,AK096363,AK304839,AK316065,AK316504,AL162070,AM849477,AM849478,B3KU12,B4E3S0,B7Z9V0,BAA83077.1,BAG53274.1,BAG65582.1,BAH14436.1,BAH14875.1,BC002342,CAB82406.1,CAO94662.1,CAO94663.1,CCDS61236,CCDS61236.1,CCDS9120,CCDS9120.1,COR1C_HUMAN,CORO1C,CORO1C-001,CORO1C-002,CORO1C-003,CORO1C-007,CORO1C-008,CORO1C-009,CORO1C-010,CORO1C-011,CORO1C-01…
DPP4	9606.ENSP00000353731	Dipeptidyl peptidase 4; Cell surface glycoprotein receptor involved in the costimulatory signal essential for T-cell receptor (TCR)-mediated T-cell activation. Acts as a positive regulator of T-cell coactivation, by binding at least ADA, CAV1, IGF2R, and PTPRC. Its binding to CAV1 and CARD11 induces T-cell proliferation and NF- kappa-B activation in a T-cell receptor/CD3-dependent manner. Its int…	https://smart.embl.de/smart/DDvec.cgi?smart=766:TRANS(7|29)+Pfam_DPPIV_N(108|479)+Pfam_DLH(578|756)+	102710,126140,1803,1J2E,1N1M,1NU6,1NU8,1PFQ,1R9M,1R9N,1RWQ,1TK3,1TKR,1U8E,1W1I,1WCY,1X70,2AJL,2BGN,2BGR,2BUB,2FJP,2G5P,2G5T,2G63,2HHA,2I03,2I78,2IIT,2IIV,2JID,2OAG,2OGZ,2OLE,2ONC,2OPH,2OQI,2OQV,2P8S,2QJR,2QKY,2QOE,2QT9,2QTB,2RGU,2RIP,3.4.14.5,3BJM,3C43,3C45,3CCB,3CCC,3D4L,3EIO,3F8S,3G0B,3G0C,3G0D,3G0G,3H0C,3HAB,3HAC,3KWF,3KWJ,3NOX,3O95,3O9V,3OC0,3OPM,3Q0T,3Q8W,3QBJ,3SWW,3SX4,3VJK,3VJL,3VJM,3W2T,3…
EMILIN2	9606.ENSP00000254528	Elastin microfibril interfacer 2; EMILIN-2; May be responsible for anchoring smooth muscle cells to elastic fibers, and may be involved not only in the formation of the elastic fiber, but also in the processes that regulate vessel assembly. Has cell adhesive capacity; EMI domain containing	https://smart.embl.de/smart/DDvec.cgi?smart=1053:SIGNAL(1|30)+Pfam_EMI(45|115)+COIL(178|207)+COIL(255|303)+COIL(583|631)+Pfam_C1q(907|1046)+	84034,AAI36542.1,AAK37963.1,AB026706,AF270513,AK090519,AP000919,AP001011,B2RMY3,BAB61020.1,BAC03470.1,BC136541,CCDS11828,CCDS11828.1,CH471113,EAX01690.1,EMI domain containing,EMIL2_HUMAN,EMILIN-2,EMILIN2,EMILIN2-001,EMILIN2-002,EMILIN2-003,ENSG00000132205,ENSP00000254528,ENSP00000308425,ENST00000254528,ENST00000308080,ENST00000583776,Elastin microfibril interface-located protein 2,Elastin microfi…
ERAP1	9606.ENSP00000296754	Adipocyte-derived leucine aminopeptidase; Endoplasmic reticulum aminopeptidase 1; Aminopeptidase that plays a central role in peptide trimming, a step required for the generation of most HLA class I- binding peptides. Peptide trimming is essential to customize longer precursor peptides to fit them to the correct length required for presentation on MHC class I molecules. Strongly prefers substrate…	https://smart.embl.de/smart/DDvec.cgi?smart=948:SIGNAL(1|32)+Pfam_Peptidase_M1(263|524)+Pfam_ERAP1_C(597|917)+	2YD0,3.4.11.-,3MDJ,3QNF,3RJO,51752,5J5E,6Q4R,A-LAP,AAF07395.1,AAF20384.1,AAF34664.1,AAH30775.1,AAK37777.1,AAK37778.1,AAQ88953.1,AB011097,AF106037,AF183569,AF222340,ALAP,APPILS,ARTS-1,ARTS1,AY028806,AY028807,AY358590,Adipocyte-derived leucine aminopeptidase,Adipocyte-derived leucine aminopeptidase ,Aminopeptidase PILS,Aminopeptidases,BAA25451.2,BC030775,CAB025095,CCDS4085,CCDS4085.1,CCDS47250,CCDS…
FBLN1	9606.ENSP00000331544	Fibulin-1; Incorporated into fibronectin-containing matrix fibers. May play a role in cell adhesion and migration along protein fibers within the extracellular matrix (ECM). Could be important for certain developmental processes and contribute to the supramolecular organization of ECM architecture, in particular to those of basement membranes. Has been implicated in a role in cellular transformat…	https://smart.embl.de/smart/DDvec.cgi?smart=703:SIGNAL(1|29)+ANATO(36|69)+ANATO(77|110)+ANATO(112|144)+EGF(179|215)+EGF_CA(216|261)+EGF_CA(262|307)+EGF_CA(308|355)+EGF_CA(356|398)+EGF_CA(399|440)+EGF_CA(441|480)+EGF_CA(481|524)+EGF(528|578)+	2192,AAB17099.1,AAG17241.1,AAH22497.1,AAK37822.1,AAK82945.1,AF126110,AF217999,AL021391,AY040589,B0QY42,B1AHL2,B1AHL4,B1AHM4,B1AHM5,B1AHM6,B1AHM7,B1AHM8,B1AHM9,B1AHN3,BC022497,C9JMQ3,CAA37770.1,CAA37771.1,CAA37772.1,CAB004393,CCDS14067,CCDS14067.1,CCDS14068,CCDS14068.1,CCDS14069,CCDS14069.1,CCDS43028,CCDS43028.1,ENSG00000077942,ENSP00000262722,ENSP00000262723,ENSP00000331544,ENSP00000337707,ENSP00…
FSTL1	9606.ENSP00000295633	Follistatin-related protein 1; May modulate the action of some growth factors on cell proliferation and differentiation. Binds heparin (By similarity); SPARC family	https://smart.embl.de/smart/DDvec.cgi?smart=308:SIGNAL(1|20)+FOLN(30|53)+KAZAL(53|98)+EFh(148|175)+EFh(197|225)+COIL(275|303)+	11167,A8K523,AAA66062.1,AAH00055.1,AAK01083.1,AB119283,AC078982,AF288537,AK289388,AK291138,AK300356,AK312261,B4DTT5,BAA28707.1,BAD12167.1,BAF82077.1,BAF83827.1,BAG35192.1,BAG62097.1,BC000055,C9J5G4,CCDS2998,CCDS2998.1,D3DN90,D89937,EAW79526.1,EAW79527.1,ENSG00000163430,ENSP00000295633,ENSP00000394355,ENSP00000418389,ENSP00000418505,ENSP00000438051,ENST00000295633,ENST00000424703,ENST00000464690,E…
GAS6	9606.ENSP00000331831	Growth arrest-specific protein 6; Ligand for tyrosine-protein kinase receptors AXL, TYRO3 and MER whose signaling is implicated in cell growth and survival, cell adhesion and cell migration. GAS6/AXL signaling plays a role in various processes such as endothelial cell survival during acidification by preventing apoptosis, optimal cytokine signaling during human natural killer cell development, he…	https://smart.embl.de/smart/DDvec.cgi?smart=678:GLA(29|93)+EGF(119|154)+EGF_CA(156|196)+EGF_CA(197|237)+EGF_CA(238|278)+LamG(317|453)+LamG(505|651)+	1H30,2621,2C5D,4RA0,5VXZ,AAA58494.1,AAH38984.1,AAO41859.1,AAO84057.1,ABR09277.1,AK092028,AK122969,AK126533,AK290803,AK303145,AXL receptor tyrosine kinase ligand,AXL stimulatory factor,AXLLG,AXSF,AY170372,AY256830,AY256831,AY256832,AY256833,AY256834,AY256835,AY256836,AY256837,AY256838,AY256839,AY256840,AY256841,AY256842,AY256843,B3KRQ7,B3KVL4,B4DZY7,BAC86580.1,BAF83492.1,BAG52469.1,BAG53826.1,BAG6…
HIST1H2AE	9606.ENSP00000303373	Histone cluster 1 H2A family member e; Core component of nucleosome. Nucleosomes wrap and compact DNA into chromatin, limiting DNA accessibility to the cellular machineries which require DNA as a template. Histones thereby play a central role in transcription regulation, DNA repair, DNA replication and chromosomal stability. DNA accessibility is regulated via a complex set of post-translational m…	https://smart.embl.de/smart/DDvec.cgi?smart=130:H2A(3|123)+	2CV5,2RVQ,3012,3A6N,3AFA,3AN2,3AV1,3AV2,3AYW,3AZE,3AZF,3AZG,3AZH,3AZI,3AZJ,3AZK,3AZL,3AZM,3AZN,3W96,3W97,3W98,3W99,3WKJ,3WTP,3X1S,3X1V,4YM5,4YM6,4Z5T,5AV5,5AV6,5AV8,5AV9,5AVB,5AVC,5AY8,5B0Y,5B0Z,5B24,5B2I,5B2J,5B31,5B32,5B40,5CPI,5CPJ,5CPK,5GSE,5GTC,5GXQ,5JRG,5X7X,5XF3,5XF4,5XF5,5Y0C,5Y0D,5Z23,5ZBX,6A5L,6A5O,6A5P,6A5R,6A5T,6A5U,6ACL,6AEE,6BUZ,6E0C,6E0P,6HKT,6HTS,6INQ,6IQ4,6IR9,6J4W,6J4X,6J4Y,6J4Z…
HIST1H2BK	9606.ENSP00000349430	Histone cluster 1 h2b family member k; Histone H2B type 1-K; Core component of nucleosome. Nucleosomes wrap and compact DNA into chromatin, limiting DNA accessibility to the cellular machineries which require DNA as a template. Histones thereby play a central role in transcription regulation, DNA repair, DNA replication and chromosomal stability. DNA accessibility is regulated via a complex set o…	https://smart.embl.de/smart/DDvec.cgi?smart=126:H2B(28|124)+	2CV5,85236,A0A024RCL8,A8K7P7,AAH00893.1,AAH51872.1,AAH64959.1,AAI08738.1,AAN06694.1,AF531294,AJ223352,AK292062,BAF84751.1,BC000893,BC051872,BC064959,BC108737,CAA11276.1,CAA16945.1,CCDS4621,CCDS4621.1,EAX03084.1,EAX03085.1,ENSG00000197903,ENSP00000349430,ENSP00000366683,ENSP00000380100,ENST00000356950,ENST00000377463,ENST00000396891,H2B K,H2B clustered histone 12,H2B histone family, member T,H2B/S…
HNRNPC	9606.ENSP00000451291	Heterogeneous nuclear ribonucleoproteins C1/C2; Binds pre-mRNA and nucleates the assembly of 40S hnRNP particles. Interacts with poly-U tracts in the 3'-UTR or 5'-UTR of mRNA and modulates the stability and the level of translation of bound mRNA molecules. Single HNRNPC tetramers bind 230-240 nucleotides. Trimers of HNRNPC tetramers bind 700 nucleotides. May play a role in the early steps of spli…	https://smart.embl.de/smart/DDvec.cgi?smart=306:RRM(17|83)+COIL(190|238)+	1TXP,1WF2,2MXY,2MZ1,3183,3LN4,AAA36576.1,AAA52680.1,AAH03394.1,AAH07052.1,AAH08364.1,AAH08423.1,AAH66932.1,AAH89438.1,AAI03759.1,AAI08659.1,AB209527,AK223517,AK299923,AK302213,AK312338,AL135744,B2R5W2,B4DSU6,B4DY08,BAD92764.1,BAD97237.1,BAG35259.1,BAG61758.1,BAG63570.1,BC003394,BC007052,BC008364,BC008423,BC066932,BC089438,BC103758,BC108658,BX161480,BX247961,BX247992,C1,C2,CAB005223,CAD61934.1,CAD…
HNRNPD	9606.ENSP00000313199	Heterogeneous nuclear ribonucleoprotein a/b/d; Heterogeneous nuclear ribonucleoprotein D0; Binds with high affinity to RNA molecules that contain AU-rich elements (AREs) found within the 3'-UTR of many proto- oncogenes and cytokine mRNAs. Also binds to double- and single- stranded DNA sequences in a specific manner and functions a transcription factor. Each of the RNA-binding domains specifically…	https://smart.embl.de/smart/DDvec.cgi?smart=355:Pfam_CBFNT(1|78)+RRM(98|170)+RRM(183|255)+	1HD0,1HD1,1IQT,1WTB,1X0F,2Z5N,300057,3184,5IM0,A0A024RDB4,A0A024RDF3,A0A024RDF4,A8K9J2,AAA35781.1,AAB96683.1,AAC23474.1,AAC23475.1,AAC23476.1,AAH02401.1,AAH23977.1,AAH26015.1,AAY40913.1,AF026126,AF039575,AK292707,AU-rich element RNA binding protein 1, 37kDa,AU-rich element RNA-binding protein 1,AUF1,AUF1A,BAA09522.1,BAA09523.1,BAA09524.1,BAA09525.1,BAF85396.1,BC002401,BC023977,BC026015,CAA27544.1…
HSPD1	9606.ENSP00000373620	Heat shock protein family d (hsp60) member 1; 60 kDa heat shock protein, mitochondrial; Chaperonin implicated in mitochondrial protein import and macromolecular assembly. Together with Hsp10, facilitates the correct folding of imported proteins. May also prevent misfolding and promote the refolding and proper assembly of unfolded polypeptides generated under stress conditions in the mitochondrial…	https://smart.embl.de/smart/DDvec.cgi?smart=573:Pfam_Cpn60_TCP1(47|550)+	3329,4PJ1,5.6.1.7,60 kDa chaperonin,60 kDa heat shock protein, mitochondrial,A0A024R3X4,AAA36022.1,AAA60127.1,AAH02676.1,AAH03030.1,AAH67082.1,AAH73746.1,AAX93145.1,AAY24018.1,ABB01006.1,AC010746,AC114809,AK312240,B2R5M6,B7Z712,BAG35173.1,BC002676,BC003030,BC067082,BC073746,C9J0S9,C9JCQ4,C9JL19,C9JL25,CAB002775,CAB75426.1,CCDS33357,CCDS33357.1,CH60_HUMAN,CHEMBL4721,CPN60,Chaperonin 60,Chaperonin …
HSPH1	9606.ENSP00000318687	Heat shock protein 105 kDa; Acts as a nucleotide-exchange factor (NEF) for chaperone proteins HSPA1A and HSPA1B, promoting the release of ADP from HSPA1A/B thereby triggering client/substrate protein release. Prevents the aggregation of denatured proteins in cells under severe stress, on which the ATP levels decrease markedly. Inhibits HSPA8/HSC70 ATPase and chaperone activities (By similarity); …	https://smart.embl.de/smart/DDvec.cgi?smart=858:Pfam_HSP70(3|708)+	10808,6GFA,A0A024RDQ0,A0A024RDS1,AAC18044.1,AAH37553.1,AB003333,AB003334,AF039695,AK302294,AK302430,Antigen NY-CO-25,B4DY72,B4DYH1,BAA13192.2,BAA34779.1,BAA34780.1,BAG63634.1,BAG63733.1,BC037553,CAB002060,CAI12428.1,CAI12429.1,CAI12430.1,CCDS66525,CCDS66525.1,CCDS66526,CCDS73559,CCDS73559.1,CCDS9340,CCDS9340.1,D86956,EAX08477.1,EAX08478.1,EAX08479.1,EAX08480.1,EAX08481.1,EAX08482.1,ENSG0000012069…
IGFBP7	9606.ENSP00000295666	Insulin-like growth factor-binding protein 7; Binds IGF-I and IGF-II with a relatively low affinity. Stimulates prostacyclin (PGI2) production. Stimulates cell adhesion; I-set domain containing	https://smart.embl.de/smart/DDvec.cgi?smart=282:SIGNAL(1|26)+IB(30|113)+KAZAL(110|156)+IG(166|266)+	3490,AAA16187.1,AAB32370.1,AAH17201.1,AAH66339.1,AAP35300.1,AAR89912.1,AC111197,AGM,AK303915,AK316082,AY518539,B4E1N2,B7Z9W7,BAG64844.1,BAH14453.1,BC017201,BC066339,BT006654,CAB020668,CCDS3512,CCDS3512.1,CCDS58900,ENSG00000163453,ENSP00000295666,ENSP00000370619,ENSP00000444146,ENST00000295666,ENST00000381221,ENST00000512512,ENST00000514062,ENST00000537922,FSTL2,HGNC:5476,HPA002196,Hs.734287,I-set…
LMNB2	9606.ENSP00000327054	Lamin-B2; Lamins are components of the nuclear lamina, a fibrous layer on the nucleoplasmic side of the inner nuclear membrane, which is thought to provide a framework for the nuclear envelope and may also interact with chromatin; Belongs to the intermediate filament family	https://smart.embl.de/smart/DDvec.cgi?smart=620:Filament(45|401)+Pfam_LTD(467|579)+	2LLL,5BNW,84823,AAA80979.1,AAB00873.1,AAC34573.1,AAH06551.1,AAP36109.1,AC005624,BC006551,BT007441,CAB022593,CCDS12090,CCDS12090.2,EAW69378.1,ENSG00000176619,ENSP00000327054,ENSP00000462730,ENST00000325327,ENST00000475819,ENST00000490554,ENST00000527409,ENST00000532465,ENST00000534495,ENST00000582871,EPM9,HGNC:6638,Hs.538286,Hs.621763,Hs.623611,Hs.745480,J9JID7,LAMB2,LMN2,LMNB2,LMNB2-001,LMNB2-002…
LTBP1	9606.ENSP00000386043	Latent-transforming growth factor beta-binding protein 1; May be involved in the assembly, secretion and targeting of TGFB1 to sites at which it is stored and/or activated. May play critical roles in controlling and directing the activity of TGFB1. May have a structural role in the extracellular matrix (ECM); Latent transforming growth factor beta binding proteins	https://smart.embl.de/smart/DDvec.cgi?smart=1721:SIGNAL(1|23)+EGF(190|219)+EGF(402|431)+Pfam_TB(567|612)+EGF_CA(626|666)+Pfam_TB(688|732)+EGF_CA(873|914)+EGF_CA(915|956)+EGF_CA(957|997)+EGF_CA(998|1037)+EGF_CA(1038|1078)+EGF_CA(1079|1119)+EGF_CA(1120|1160)+EGF_CA(1161|1201)+EGF_CA(1202|1243)+EGF_CA(1244|1285)+EGF(1289|1328)+Pfam_TB(1358|1404)+EGF(1427|1466)+EGF_CA(1467|1507)+Pfam_TB(1535|1580)+EG…	1KSQ,4052,A1L3V1,AAA61160.1,AAA96327.1,AAI30290.1,AAM03124.1,AAY14953.1,AAY15036.1,AAY24260.1,AB208801,AC019127,AC019195,AC020594,AF489528,AL133244,BAD92038.1,BC130289,BP291349,C9JD84,C9JDW2,CAB025428,CCDS33177,CCDS33177.2,CCDS33178,CCDS33178.2,CCDS54344,CCDS54344.1,CCDS54345,CCDS54345.1,E7EUU6,E7EV71,EAX00437.1,ENSG00000049323,ENSP00000261356,ENSP00000272273,ENSP00000346467,ENSP00000374653,ENSP0…
LUM	9606.ENSP00000266718	Lumican; Small leucine rich repeat proteoglycans; Belongs to the small leucine-rich proteoglycan (SLRP) family. SLRP class II subfamily	https://smart.embl.de/smart/DDvec.cgi?smart=338:SIGNAL(1|18)+LRRNT(36|70)+LRR(66|88)+LRR(89|114)+LRR(115|142)+LRR(158|182)+LRR_TYP(183|206)+LRR(207|227)+Pfam_LRR_6(230|246)+LRR(253|275)+LRR(303|328)+	4060,AAA85268.1,AAA91639.1,AAH07038.1,AAH35997.1,AAP35353.1,AK312682,B2R6R5,BAG35562.1,BC007038,BC035997,BT006707,CAB022193,CCDS9038,CCDS9038.1,EAW97449.1,ENSG00000139329,ENSP00000266718,ENST00000266718,ENST00000546642,ENST00000548071,HGNC:6724,HPA001522,KSPG lumican,Keratan sulfate proteoglycan lumican,LDC,LUM,LUM-001,LUM-002,LUM-003,LUM_HUMAN,Lumican,NM_002345,NM_002345.3,NP_002336,NP_002336.1,…
MFGE8	9606.ENSP00000268150	Milk fat globule egf and factor v/viii domain containing; Lactadherin; Plays an important role in the maintenance of intestinal epithelial homeostasis and the promotion of mucosal healing. Promotes VEGF-dependent neovascularization (By similarity). Contributes to phagocytic removal of apoptotic cells in many tissues. Specific ligand for the alpha-v/beta-3 and alpha-v/beta-5 receptors. Also binds …	https://smart.embl.de/smart/DDvec.cgi?smart=387:SIGNAL(1|23)+EGF(26|67)+FA58C(69|225)+FA58C(229|387)+	4240,AAB19771.1,AAC50549.1,AAH03610.1,AAN08508.1,AAP35594.1,AC067805,AK222735,AK223182,AK312640,AY141974,B2R6M7,BA46,BAD96455.1,BAD96902.1,BAG35524.1,BC003610,BT006948,BX537974,Breast epithelial antigen BA46,CAB002753,CAD97938.1,CCDS10347,CCDS10347.1,CCDS45345,CCDS45345.1,CCDS81918,EAX02026.1,EDIL1,ENSG00000140545,ENSP00000268150,ENSP00000268151,ENSP00000314328,ENSP00000442386,ENSP00000444332,ENS…
MMP3	9606.ENSP00000299855	Matrix metalloproteinase-3 (stromelysin 1, progelatinase); Stromelysin-1; Can degrade fibronectin, laminin, gelatins of type I, III, IV, and V; collagens III, IV, X, and IX, and cartilage proteoglycans. Activates procollagenase; Belongs to the peptidase M10A family	https://smart.embl.de/smart/DDvec.cgi?smart=477:SIGNAL(1|17)+Pfam_PG_binding_1(27|87)+ZnMc(105|265)+HX(296|338)+HX(340|383)+HX(388|435)+HX(437|477)+	1B3D,1B8Y,1BIW,1BM6,1BQO,1C3I,1C8T,1CAQ,1CIZ,1CQR,1D5J,1D7X,1D8F,1D8M,1G05,1G49,1G4K,1HFS,1HY7,1M1W,1OO9,1QIA,1QIC,1SLM,1SLN,1UEA,1UMS,1UMT,1USN,2D1O,2JNP,2JT5,2JT6,2SRT,2USN,3.4.24.17,3OHL,3OHO,3USN,4314,4DPE,4G9L,4JA1,6MAV,6N9D,AAA36321.1,AAB36942.1,AAH69676.1,AAH69716.1,AAH74815.1,AAH74869.1,AAI05955.1,AAI07491.1,AAI07492.1,AAK95247.1,AF405705,AK223283,AK223291,AK313310,B2R8B8,BAD97003.1,BAD97…
NDNF	9606.ENSP00000369014	Neuron derived neurotrophic factor; Protein NDNF; Promotes matrix assembly and cell adhesiveness (By similarity). Promotes neuron migration, growth and survival as well as neurite outgrowth. Promotes endothelial cell survival, vessel formation and plays an important role in the process of revascularization through NOS3-dependent mechanisms	https://smart.embl.de/smart/DDvec.cgi?smart=568:SIGNAL(1|19)+FN3(174|325)+FN3(445|554)+	79625,A8K0Q0,AAH19351.2,AAQ89180.1,AK026844,AK289615,AY358821,BAB15573.1,BAF82304.1,BC019351,C4orf31,CCDS3717,CCDS3717.2,D6R972,D6RF18,EAX05266.1,ENSG00000173376,ENSP00000311751,ENSP00000324295,ENSP00000344150,ENSP00000369014,ENSP00000423352,ENSP00000426723,ENST00000309554,ENST00000322706,ENST00000339668,ENST00000379692,ENST00000506900,ENST00000511408,ENST00000515757,FLJ23191,HGNC:26256,HH25,HPA0…
NES	9606.ENSP00000357206	Nestin; Required for brain and eye development. Promotes the disassembly of phosphorylated vimentin intermediate filaments (IF) during mitosis and may play a role in the trafficking and distribution of IF proteins and other cellular factors to daughter cells during progenitor cell division. Required for survival, renewal and mitogen-stimulated proliferation of neural progenitor cells (By similari…	https://smart.embl.de/smart/DDvec.cgi?smart=1621:Filament(7|312)+COIL(542|604)+	10763,AAB64426.1,AAI08286.1,AB073350,AF004335,BAE45713.1,BC108285,CAA46780.1,CAB005889,CAB058692,CAI16338.1,CCDS1151,CCDS1151.1,ENSG00000132688,ENSP00000255024,ENSP00000295582,ENSP00000343128,ENSP00000357206,ENSP00000445934,ENST00000255024,ENST00000295582,ENST00000342395,ENST00000368223,ENST00000515307,FLJ21841,HGNC:7756,HPA007007,HPA026111,Hs.527971,Intermediate filaments Type IV,NES,NES-001,NES…
PABPC1	9606.ENSP00000313007	Polyadenylate-binding protein 1; Binds the poly(A) tail of mRNA, including that of its own transcript. May be involved in cytoplasmic regulatory processes of mRNA metabolism such as pre-mRNA splicing. Its function in translational initiation regulation can either be enhanced by PAIP1 or repressed by PAIP2. Can probably bind to cytoplasmic RNA sequences other than poly(A) in vivo. Involved in tran…	https://smart.embl.de/smart/DDvec.cgi?smart=636:RRM(12|85)+RRM(100|171)+RRM(192|264)+RRM(295|366)+PolyA(554|617)+	1CVJ,1G9L,1JGN,1JH4,26986,2K8G,2RQG,2RQH,2X04,3KTP,3KTR,3KUI,3KUJ,3KUR,3KUS,3KUT,3PKN,3PTH,4F02,4F25,4F26,5DX1,5DX8,5DXA,5LGP,5LGQ,5LGR,5LGS,A0A024R9C1,AAD08718.1,AAH15958.1,AAH23520.1,AP001205,BC015958,BC023520,CAA68428.1,CAA88401.1,CAB011536,CCDS6289,CCDS6289.1,CHEMBL1293286,E5RFD8,E5RGC4,E5RGH3,E5RH24,E5RHG7,E5RJB9,E5RJM8,E7EQV3,E7ERJ7,EAW91815.1,EAW91817.1,ENSG00000070756,ENSP00000174661,ENSP…
PAPPA	9606.ENSP00000330658	Pappalysin-1; Metalloproteinase which specifically cleaves IGFBP-4 and IGFBP-5, resulting in release of bound IGF. Cleavage of IGFBP-4 is dramatically enhanced by the presence of IGF, whereas cleavage of IGFBP-5 is slightly inhibited by the presence of IGF; Belongs to the peptidase M43B family	https://smart.embl.de/smart/DDvec.cgi?smart=1627:SIGNAL(1|22)+LamGL(117|266)+NL(399|441)+NL(444|474)+Pfam_Peptidase_M43(499|660)+CCP(1215|1280)+CCP(1285|1342)+CCP(1346|1410)+CCP(1415|1471)+NL(1547|1584)+	3.4.24.79,5069,AAC50543.1,AAH78657.1,AAV41521.1,AL353141,AL691426,ASBABP2,AY623013,B1AMF9,BC078657,CAA48341.1,CAB016724,CAI16083.1,CAI16715.1,CCDS6813,CCDS6813.1,DIPLA1,EC 3.4.24.79,ENSG00000182752,ENSP00000238344,ENSP00000330658,ENSP00000400477,ENSP00000441461,ENST00000238344,ENST00000328252,ENST00000443904,ENST00000460463,ENST00000483254,ENST00000534838,F5GZ19,HGNC:8602,HPA001667,Hs.643599,Hs.7…
PLS3	9606.ENSP00000348163	Plastin-3; Actin-bundling protein found in intestinal microvilli, hair cell stereocilia, and fibroblast filopodia. May play a role in the regulation of bone development; EF-hand domain containing	https://smart.embl.de/smart/DDvec.cgi?smart=630:EFh(16|44)+EFh(56|84)+CH(125|237)+CH(269|376)+CH(399|504)+CH(520|625)+	1AOA,1WJO,5358,A8K579,AAA36759.1,AAA61214.1,AAB02844.1,AAH08588.1,AAH39049.1,AAH56898.1,AC003983,AC005000,AK291194,AK294385,AK295429,AK300575,AK312391,AL589842,B1AQ09,B4DG31,B4DGB4,B4DI60,B7Z6M1,BAF83883.1,BAG35308.1,BAG57642.1,BAG58372.1,BAH13307.1,BC008588,BC039049,BC056898,BMND18,CAI39884.1,CCDS14568,CCDS14568.1,CCDS65312.1,CCDS78499,EAX02614.1,EF-hand domain containing,ENSG00000102024,ENSP000…
PRDX6	9606.ENSP00000342026	Peroxiredoxin-6; Thiol-specific peroxidase that catalyzes the reduction of hydrogen peroxide and organic hydroperoxides to water and alcohols, respectively. Can reduce H(2)O(2) and short chain organic, fatty acid, and phospholipid hydroperoxides. Also has phospholipase activity, and can therefore either reduce the oxidized sn-2 fatty acyl grup of phospholipids (peroxidase activity) or hydrolyze t…	https://smart.embl.de/smart/DDvec.cgi?smart=224:Pfam_Redoxin(6|161)+Pfam_1-cysPrx_C(166|205)+	1-Cys,1-Cys PRX,1-Cys peroxiredoxin,1.11.1.15,1.11.1.27,1.11.1.7,1PRX,24 kDa protein,3.1.1.-,3.1.1.4,5B6M,5B6N,9588,A8JZY7,AAH35857.1,AAH53550.1,ABB02185.1,ACJ13706.1,AJ844621,AK289352,AL139142,AOP2,Acidic calcium-independent phospholipase A2,Antioxidant protein 2,BAA03496.1,BAF82041.1,BC035857,BC053550,CAB008663,CAH59743.1,CAI20936.1,CCDS1307,CCDS1307.1,D14662,DQ230990,EAW90944.1,EAW90945.1,EC 1…
PSMA6	9606.ENSP00000261479	Proteasome subunit alpha type-6; Component of the 20S core proteasome complex involved in the proteolytic degradation of most intracellular proteins. This complex plays numerous essential roles within the cell by associating with different regulatory particles. Associated with two 19S regulatory particles, forms the 26S proteasome and thus participates in the ATP-dependent degradation of ubiquiti…	https://smart.embl.de/smart/DDvec.cgi?smart=246:Proteasome_A_N(9|31)+Pfam_Proteasome(32|220)+	20S proteasome subunit alpha 1 ,27 kDa prosomal protein,3.4.25.1,4R3O,4R67,5687,5A0Q,5GJQ,5GJR,5L4G,5LE5,5LEX,5LEY,5LEZ,5LF0,5LF1,5LF3,5LF4,5LF6,5LF7,5LN3,5M32,5T0C,5T0G,5T0H,5T0I,5T0J,5VFO,5VFP,5VFQ,5VFR,5VFS,5VFT,5VFU,6AVO,6E5B,6MSB,6MSD,6MSG,6MSH,6MSK,6R70,6REY,6RGQ,AAG61139.1,AAH02979.1,AAH17882.1,AAH22354.1,AAH23659.1,AAH70137.1,AF332577,AK298920,AK302008,AK313011,AK316223,AL121594,B2R7J9,B4…
PSMA7	9606.ENSP00000359910	Proteasome subunit alpha type-7; Component of the 20S core proteasome complex involved in the proteolytic degradation of most intracellular proteins. This complex plays numerous essential roles within the cell by associating with different regulatory particles. Associated with two 19S regulatory particles, forms the 26S proteasome and thus participates in the ATP-dependent degradation of ubiquiti…	https://smart.embl.de/smart/DDvec.cgi?smart=248:Proteasome_A_N(3|25)+Pfam_Proteasome(26|211)+	20S proteasome subunit alpha 4 ,3.4.25.1,4R3O,4R67,5688,5A0Q,5GJQ,5GJR,5L4G,5LE5,5LEX,5LEY,5LEZ,5LF0,5LF1,5LF3,5LF4,5LF6,5LF7,5LN3,5M32,5T0C,5T0G,5T0H,5T0I,5T0J,5VFO,5VFP,5VFQ,5VFR,5VFS,5VFT,5VFU,6AVO,6E5B,6MSB,6MSD,6MSE,6MSG,6MSH,6MSJ,6MSK,6R70,6REY,6RGQ,AAB81515.1,AAC99402.1,AAH04427.1,AAP35829.1,AF022815,AF054185,AK312025,B2R515,BAG34962.1,BC004427,BI906714,BT007165,C6,CAC04017.1,CAC04018.1,CC…
PSMB3	9606.ENSP00000483688	Proteasome subunit beta type-3; Component of the 20S core proteasome complex involved in the proteolytic degradation of most intracellular proteins. This complex plays numerous essential roles within the cell by associating with different regulatory particles. Associated with two 19S regulatory particles, forms the 26S proteasome and thus participates in the ATP-dependent degradation of ubiquitin…	https://smart.embl.de/smart/DDvec.cgi?smart=205:Pfam_Proteasome(5|190)+	20S proteasome subunit beta 3 ,3.4.25.1,4R3O,4R67,5691,5A0Q,5GJQ,5GJR,5L4G,5LE5,5LEX,5LEY,5LEZ,5LF0,5LF1,5LF3,5LF4,5LF6,5LF7,5LN3,5M32,5T0C,5T0G,5T0H,5T0I,5T0J,5VFO,5VFP,5VFQ,5VFR,5VFS,5VFT,5VFU,6AVO,6E5B,6MSB,6MSD,6MSE,6MSG,6MSH,6MSJ,6MSK,6R70,6REY,6RGQ,AAH13008.1,BAA05645.1,BC013008,CCDS11328,CCDS11328.1,CHEMBL2364701,D26598,EC 3.4.25.1,ENSG00000277791,ENSP00000478737,ENSP00000481215,ENSP000004…
PTPRG	9606.ENSP00000418112	Receptor-type tyrosine-protein phosphatase gamma; Possesses tyrosine phosphatase activity; Fibronectin type III domain containing	https://smart.embl.de/smart/DDvec.cgi?smart=1445:Carb_anhydrase(60|321)+FN3(347|433)+TRANS(737|759)+PTPc(847|1121)+PTPc(1148|1412)+	2H4V,2HY3,2NLK,2PBN,3.1.3.48,3JXH,3QCB,3QCC,3QCD,3QCE,3QCF,3QCG,3QCH,3QCI,3QCJ,3QCK,3QCL,3QCM,3QCN,5793,5E5R,AAA60224.1,AAC16478.1,AAC50439.1,AAI40905.1,AAI44111.1,AB209871,AC004695,AC096919,AC098482,AC103587,AC103921,AC104849,AC105939,AK296327,B2RU12,B7Z3T1,B7ZLX5,BAD93108.1,BAH12317.1,BC140904,BC144110,CAA38067.1,CAH18125.1,CCDS2895,CCDS2895.1,CHEMBL4905,CR749269,EAW65397.1,EC 3.1.3.48,ENSG0000…
RBMXL2	9606.ENSP00000304139	Rna-binding motif protein, x-linked-like-2; RNA binding motif protein, X-linked like 2	https://smart.embl.de/smart/DDvec.cgi?smart=392:RRM(9|82)+Pfam_RBM1CTR(172|217)+	27288,AAC24858.2,AAF82129.1,AAH57796.1,AF069682,AF279289,BC057796,CCDS7777,CCDS7777.1,ENSG00000170748,ENSP00000304139,ENST00000306904,HGNC:17886,HNRNPG-T,HNRNPGT,HNRPGT,HPA038912,HPA051842,Heterogeneous nuclear ribonucleoprotein G,Hs.121605,NM_014469,NM_014469.4,NP_055284,NP_055284.3,NX_O75526,O75526,OMIM:605444,OTTHUMG00000165509,OTTHUMP00000230008,OTTHUMT00000384552,Q6PEZ2,Q9NQU0,RBMX like 2,RB…
SERPINB2	9606.ENSP00000401645	Plasminogen activator inhibitor 2; Inhibits urokinase-type plasminogen activator. The monocyte derived PAI-2 is distinct from the endothelial cell- derived PAI-1; Belongs to the serpin family. Ov-serpin subfamily	https://smart.embl.de/smart/DDvec.cgi?smart=415:SERPIN(13|415)+	1BY7,1JRR,2ARQ,2ARR,5055,AAA36413.1,AAA36797.1,AAA60004.1,AAA60005.1,AAA60006.1,AAA60348.1,AAH12609.1,BC012609,CAA68666.1,CCDS11989,CCDS11989.1,E7EPJ9,E7ERB5,E9PDK7,ENSG00000197632,ENSP00000238508,ENSP00000299502,ENSP00000381082,ENSP00000385397,ENSP00000392381,ENSP00000397096,ENSP00000401645,ENSP00000402386,ENST00000238508,ENST00000299502,ENST00000397996,ENST00000404622,ENST00000413956,ENST000004…
SPOCK1	9606.ENSP00000378401	Sparc/osteonectin, cwcv and kazal-like domains proteoglycan (testican); Testican-1; May play a role in cell-cell and cell-matrix interactions. May contribute to various neuronal mechanisms in the central nervous system; SPARC family	https://smart.embl.de/smart/DDvec.cgi?smart=439:SIGNAL(1|21)+KAZAL(135|180)+Pfam_SPARC_Ca_bdg(195|304)+TY(334|380)+	6695,AAC24945.1,AAF43687.1,AAH30691.1,AB209701,AC005213,AC091818,AC092270,AC106746,AC106787,AC106809,AF231124,AK094489,B3KSW3,BAD92938.1,BAG52875.1,BC030691,CAA51999.1,CCDS4191,CCDS4191.1,D3DQB3,D6RAM7,D6RB21,EAW62185.1,EAW62186.1,ENSG00000152377,ENSP00000282223,ENSP00000378401,ENSP00000421418,ENSP00000421677,ENSP00000424517,ENST00000282223,ENST00000394945,ENST00000503916,ENST00000505690,ENST0000…
SRPX2	9606.ENSP00000362095	Sushi repeat-containing protein SRPX2; Acts as a ligand for the urokinase plasminogen activator surface receptor. Plays a role in angiogenesis by inducing endothelial cell migration and the formation of vascular network (cords). Involved in cellular migration and adhesion. Increases the phosphorylation levels of FAK. Interacts with and increases the mitogenic activity of HGF. Promotes synapse for…	https://smart.embl.de/smart/DDvec.cgi?smart=465:SIGNAL(1|23)+CCP(59|117)+CCP(122|176)+Pfam_HYR(177|259)+CCP(264|319)+Pfam_DUF4174(334|453)+	27286,AAC15765.1,AAH20733.1,AAM73693.1,AF060567,AF393649,AK075462,AL390040,B3KQT3,BAG52145.1,BC020733,BPP,CBPS,CCDS14471,CCDS14471.1,ENSG00000102359,ENSP00000263031,ENSP00000362095,ENST00000263031,ENST00000373004,ENST00000481988,HGNC:30668,HPA038786,Hs.306339,NM_014467,NM_014467.2,NP_055282,NP_055282.1,NX_O60687,O60687,OMIM:300642,OTTHUMG00000022003,OTTHUMP00000023653,OTTHUMT00000057486,OTTHUMT00…
SSB	9606.ENSP00000386636	Lupus La protein; Binds to the 3' poly(U) terminus of nascent RNA polymerase III transcripts, protecting them from exonuclease digestion and facilitating their folding and maturation. In case of Coxsackievirus B3 infection, binds to the viral internal ribosome entry site (IRES) and stimulates the IRES-mediated translation; La ribonucleoprotein domain containing	https://smart.embl.de/smart/DDvec.cgi?smart=408:LA(11|92)+RRM(112|183)+Pfam_RRM_3(231|334)+	1OWX,1S79,1S7A,1YTY,1ZH5,2VOD,2VON,2VOO,2VOP,6741,AAA36577.1,AAA36652.1,AAA36653.1,AAA36654.1,AAA51885.1,AAH01289.1,AAH20818.1,AAP88864.1,AAY14868.1,AB451228,ABD14426.1,BAG70042.1,BC001289,BC020818,BT009862,CAA31985.1,CAB004643,CCDS2237,CCDS2237.1,CHEMBL2040701,DQ185046,E7ERC4,E9PFL9,E9PGX9,EAX11258.1,EAX11259.1,ENSG00000138385,ENSP00000260956,ENSP00000340809,ENSP00000386524,ENSP00000386636,ENSP0…
THBS1	9606.ENSP00000260356	Thrombospondin-1; Adhesive glycoprotein that mediates cell-to-cell and cell-to-matrix interactions. Binds heparin. May play a role in dentinogenesis and/or maintenance of dentin and dental pulp (By similarity). Ligand for CD36 mediating antiangiogenic properties. Plays a role in ER stress response, via its interaction with the activating transcription factor 6 alpha (ATF6) which produces adaptive…	https://smart.embl.de/smart/DDvec.cgi?smart=1170:SIGNAL(1|18)+TSPN(24|221)+COIL(287|314)+VWC(318|372)+TSP1(382|429)+TSP1(438|490)+TSP1(495|547)+EGF(550|587)+EGF(591|645)+EGF(649|690)+Pfam_TSP_3(727|762)+Pfam_TSP_3(762|785)+Pfam_TSP_3(786|821)+Pfam_TSP_3(821|844)+Pfam_TSP_3(845|882)+Pfam_TSP_3(883|918)+Pfam_TSP_3(919|954)+Pfam_TSP_C(972|1169)+	1LSL,1UX6,1Z78,1ZA4,2ERF,2ES3,2OUH,2OUJ,3R6B,5FOE,7057,A0PJG0,A8K6H4,A8MZG1,AAA21127.1,AAA36741.1,AAA61178.1,AAA61237.1,AAB59366.1,AAH28145.1,AAI36470.1,AAI36471.1,AC037198,AK291639,B4E3J7,B9EGH6,BAF84328.1,BC028145,BC136469,BC136470,CAA28370.1,CAA32889.1,CAB033678,CCDS32194,CCDS32194.1,ENSG00000137801,ENSP00000260356,ENSP00000380720,ENSP00000380721,ENST00000260356,ENST00000397591,ENST00000397593…
THBS2	9606.ENSP00000355751	Thrombospondin 2/3/4/5; Thrombospondin-2; Adhesive glycoprotein that mediates cell-to-cell and cell-to-matrix interactions. Ligand for CD36 mediating antiangiogenic properties	https://smart.embl.de/smart/DDvec.cgi?smart=1172:SIGNAL(1|18)+TSPN(20|215)+VWC(320|374)+TSP1(384|431)+TSP1(440|492)+TSP1(497|549)+EGF(552|589)+EGF(593|647)+EGF(651|692)+Pfam_TSP_3(729|764)+Pfam_TSP_3(763|787)+Pfam_TSP_3(788|823)+Pfam_TSP_3(823|846)+Pfam_TSP_3(847|884)+Pfam_TSP_3(885|920)+Pfam_TSP_3(921|956)+Pfam_TSP_C(974|1171)+	1YO8,2RHP,7058,A6H8N1,A7E232,AAA03703.1,AAI46677.1,AAI50176.1,AK292429,BAF85118.1,BC146676,BC150175,BX322234,BX641023,CAB017716,CAE46014.1,CAI23645.1,CCDS34574,CCDS34574.1,DKFZP686G02190,EAW47455.1,ENSG00000186340,ENSP00000334802,ENSP00000355751,ENSP00000375948,ENSP00000398928,ENSP00000482784,ENST00000335061,ENST00000366787,ENST00000392099,ENST00000435791,ENST00000461848,ENST00000472733,ENST00000…
THBS3	9606.ENSP00000357362	Thrombospondin 2/3/4/5; Thrombospondin-3; Adhesive glycoprotein that mediates cell-to-cell and cell-to-matrix interactions. Can bind to fibrinogen, fibronectin, laminin and type V collagen	https://smart.embl.de/smart/DDvec.cgi?smart=956:TSPN(21|193)+Pfam_COMP(226|270)+EGF(277|315)+EGF_CA(316|369)+EGF_CA(370|413)+EGF(417|456)+Pfam_TSP_3(492|527)+Pfam_TSP_3(551|586)+Pfam_TSP_3(586|609)+Pfam_TSP_3(610|647)+Pfam_TSP_3(648|687)+Pfam_TSP_3(688|723)+Pfam_TSP_C(741|938)+	7059,AAC41762.1,AAC51818.1,AAH18786.1,AAI13847.1,AK074796,AK298592,AK298803,B1AVR8,B3KQE1,B4DQ20,B4DQH6,BAG52003.1,BAG60782.1,BAG60938.1,BC018786,BC113846,CAI95084.1,CCDS1099,CCDS1099.1,CCDS58034,CCDS58034.1,CCDS72937,CCDS72937.1,EAW53110.1,ENSG00000169231,ENSP00000303852,ENSP00000311578,ENSP00000357362,ENSP00000392207,ENSP00000404040,ENSP00000437353,ENSP00000444792,ENST00000303173,ENST0000030823…
TROVE2	9606.ENSP00000356416	60 kDa SS-A/Ro ribonucleoprotein; RNA-binding protein that binds to misfolded non-coding RNAs, pre-5S rRNA, and several small cytoplasmic RNA molecules known as Y RNAs. May stabilize some of these RNAs and protect them from degradation; Belongs to the Ro 60 kDa family	https://smart.embl.de/smart/DDvec.cgi?smart=538:Pfam_TROVE(16|369)+	60 kDa Ro protein,60 kDa SS-A/Ro ribonucleoprotein,60 kDa ribonucleoprotein Ro,6738,A0A024R983,AAA35493.1,AAA35532.1,AAB81552.1,AAB81553.1,AAH36658.1,AAO47001.1,AAO47002.1,AK314594,AY205314,AY205315,B2RBB9,BAG37166.1,BC036658,CCDS1379,CCDS1379.1,CCDS41449,CCDS41449.1,CCDS41450,CCDS41450.2,CCDS53451,CCDS53451.1,D6RDN1,D6RE09,EAW91239.1,EAW91240.1,EAW91241.1,EAW91242.1,EAW91243.1,EAW91244.1,EAW9124…
TUBB	9606.ENSP00000339001	Tubulin beta chain; Tubulin is the major constituent of microtubules. It binds two moles of GTP, one at an exchangeable site on the beta chain and one at a non-exchangeable site on the alpha chain; Tubulins	https://smart.embl.de/smart/DDvec.cgi?smart=444:Tubulin(47|244)+Tubulin_C(246|383)+COIL(405|436)+	203068,3QNZ,3QO0,5N5N,6I2I,6QUS,6QUY,6QVJ,AB062393,CAB005417,CAB012406,CCDS4687,CCDS4687.1,CCDS78124,CDCBM6,CSCSC1,ENSG00000196230,ENSP00000328808,ENSP00000339001,ENSP00000365578,ENSP00000365579,ENSP00000379668,ENSP00000379672,ENSP00000391672,ENSP00000399893,ENSP00000399990,ENSP00000442075,ENST00000327892,ENST00000328974,ENST00000330914,ENST00000376397,ENST00000396384,ENST00000396389,ENST00000422…
WARS	9606.ENSP00000347495	Tryptophan--tRNA ligase, cytoplasmic; Isoform 1, isoform 2 and T1-TrpRS have aminoacylation activity while T2-TrpRS lacks it. Isoform 2, T1-TrpRS and T2-TrpRS possess angiostatic activity whereas isoform 1 lacks it. T2-TrpRS inhibits fluid shear stress-activated responses of endothelial cells. Regulates ERK, Akt, and eNOS activation pathways that are associated with angiogenesis, cytoskeletal reo…	https://smart.embl.de/smart/DDvec.cgi?smart=471:WHEP-TRS(12|68)+Pfam_tRNA-synt_1b(151|443)+	1O5T,1R6T,1R6U,1ULH,2AKE,2AZX,2DR2,2QUH,2QUI,2QUJ,2QUK,5UJI,5UJJ,6.1.1.2,7453,A0A024R6K8,A6NGN1,A6NID3,AAA61298.1,AAA67324.1,AAB39380.1,AAB39381.1,AAH17489.1,AAH95453.1,AK056100,AK291141,AK300255,Aminoacyl tRNA synthetases, Class I,B4DTK8,BAF83830.1,BAG51626.1,BAG62020.1,BC017489,BC095453,BX248006,CAA42545.1,CAA44450.1,CAB94198.1,CAB94199.1,CAD62335.1,CCDS9960,CCDS9960.1,CCDS9961,CCDS9961.1,EAW81…

## Sheet: Comparisons secreted proteins
Non-classical secretory pathway	classical secretory pathway	common in "Non-classical" and "EVs":	5 common in "Signal peptide" and "EVs":	8 common in "Signal peptide" and "Secretome":
AANAT	A1BG	RAB6A	APOA1	FBLN1
ACP1	A2M	PDCD6	CD59	LTBP1
ACYP2	SERPINA3	PRDX5	LAMB1	LUM
ADRA2C	AOC1		PTX3	MMP3
AIF1	ACACB		MOXD1	FSTL1
AK2	ACHE			ERAP1
BIRC5	ACR			CD248
ARL4D	ACP5			NDNF
ARF6	ACRV1
RHOC	ADAM10
RHOG	AEBP1
ATF3	ACAN
ATP5I	AGER
ATP5J	AGRP
BAD	JAG1
NKX3-2	AHSG
BARD1	ALB
BID	ALK
BIK	ALPI
BNIP3L	ALPP
BOK	ALPPL2
C21orf2	AMBP
CALM1	AMELX
CALM2	AMELY
CALM3	AMY1A
CALML3	AMY1B
CAPS	AMY1C
RUNX2	AMY2A
RUNX1	AMY2B
CCND3	ANG
CDC42	ANK1
CDKN1C	AOAH
CDKN2A	APOA1
CDX1	APOA2
CDX2	APOA4
CDX4	APOB
CEBPB	APOC2
CEBPG	APOC3
CETN2	APOD
CETN3	APOE
CIRBP	APOH
CLCN5	APP
CLK3	ARSB
CLTA	ARSE
CLTB	ARSF
COX5B	ASAH1
COX6A2	ASIP
ATF2	AXL
CREM	AZGP1
CRIP2	AZU1
CRYAB	BAI1
CRYGD	BAI2
CSNK2A1	BGLAP
CTF1	BMP2
CYLC1	BMP3
DDIT3	BSG
TIMM8A	BST1
DLX1	BTC
DLX4	SERPING1
DUT	C1QB
EGR3	C1QC
EIF1AX	C1S
ELF5	C2
EMX1	C3
EMX2	C4BPB
ETS1	C5
ETV2	C6
ETV3	C8A
FGF1	PTTG1IP
FGF6	CA4
FGF12	CA6
FKBP1A	DDR1
FKBP1B	CALCA
FOXD4	CALR
FOSB	CANX
FOSL2	CASQ1
GBX1	CASR
GCHFR	CBLN1
GRK4	SERPINH1
GSTT1	CCK
GTF2F2	CD1C
GUK1	CD1D
HDGF	CD3E
HHEX	CD3G
HINT1	CD4
MNX1	CD5
HMX2	CD7
HNMT	CD14
TLX1	CD22
TLX2	TNFRSF8
HOXA6	CD33
HOXA7	CD40
HOXA9	CD44
HOXA11	CD47
HOXB6	CD59
HOXB7	CD63
HOXB8	CD79A
HOXB9	CD79B
HOXC8	CDH1
HOXC9	CDH3
HOXC13	CDH4
HOXD4	CDH7
SP110	CDH10
ING1	CDH13
ING2	CDH17
PDX1	CDSN
IRF2	CLGN
ISG20	CEL
ITPA	CES1
KCNG1	CTSC
KCNN4	CGA
LMO2	CGB
LTB	CHAD
LYL1	CHGA
SH2D1A	CHI3L1
MAF	CHRNA1
MAFG	CHRNA3
MAP4	CHRNB2
MARK1	CHRNG
MAX	CLU
MAZ	CLPS
MEIS2	CMA1
MEOX1	CCR7
MEOX2	CNTFR
METTL1	CNTN1
MGST3	COL1A1
MSX2	COL1A2
MT3	COL2A1
MYCN	COL3A1
MYD88	COL4A5
NDUFA2	COL4A6
NDUFA5	COL5A2
NDUFA8	COL6A2
NDUFB2	COL6A3
NDUFB6	COL8A2
NDUFB9	COL9A2
NDUFC2	COL9A3
NDUFS4	COL11A2
NDUFS5	COL16A1
NDUFS6	COL19A1
2002-09-01	CORT
NFE2	CP
NHLH1	CPA2
NHLH2	CPB1
NKTR	CPD
NRGN	CPE
NRL	CLDN7
NRTN	CPM
YBX1	CPN1
OLR1	CPN2
SIX6	CR2
OVOL1	CRH
PAWR	CRHR1
PAX3	HAPLN1
PBX1	CSF1R
PBX3	CSF2RB
PDE6G	CSF3R
PFDN2	CSH1
PFDN5	CSH2
PHKG2	CSHL1
PIN1	CSN1S1
PMM1	CSN2
PRRX1	NCAN
POLR2D	CSPG4
POLR2E	CST1
POLR2F	CST2
POLR2L	CST3
POU1F1	CST4
POU2F2	CST5
POU3F4	CST6
POU6F1	CTGF
PPARA	CTRB1
PPP1R1A	CTRL
PPP1R2	CTSB
PPP2R2C	CTSE
PRIM2	CTSG
PRM2	CTSH
PRPH	CTSV
PRRG1	CTSO
PSMB2	CTSZ
PSMB5	CXADR
PTGER1	CYP2A7
PTGER2	CYP2C19
PTGER4	CYP2C9
PVALB	CYP2C18
RAB6A	CYP2F1
RAC3	CYP3A5
MOK	CD55
RBM3	DAG1
RBMY1A1	DCN
RFXAP	ACE
RGS4	DEFA1
RNF4	DEFA3
RPL6	DEFA4
RPL12	DEFA5
RPL15	DEFA6
RPL22	DEFB1
MRPL23	DEFB4A
RPL28	DMP1
RPLP1	DNASE1
RPS7	DNASE1L3
RPS10	DNASE2
RPS19	DPT
RPS20	DSC2
RPS27A	DSG2
SCP2	HBEGF
SRSF1	ECM2
SFTPC	EDN1
SH3GL1	EDN3
SHOX	EFNA3
ST3GAL3	EFNA5
SUMO3	EFNB3
SNRPD2	CELSR3
SPIB	CELSR2
SRI	MEGF6
SRP19	MEGF8
ST13	EGFR
VAMP1	EPHA2
TADA2A	ENG
TAF11	EPHA1
TAF12	EPHA4
TCF7	EPHB1
TCF7L2	EPHB3
MLX	EPHB6
TEF	EPO
TK2	ERBB2
TNNT1	EREG
TNNT2	ERN1
TNNT3	ERV3-1
TP53	F2RL2
PHLDA2	F7
UBE2V1	F12
UCK2	FBLN1
UQCRB	FAT1
UROS	FAT2
USF1	FBLN2
USF2	FBN2
VHL	EFEMP1
WT1	FCER1A
ZNF24	FCER1G
ZBTB25	FCGR1A
ZNF69	FCGR1B
ZNF124	FCGRT
ZNF138	FCN1
ZNF174	FCN2
PRDM2	FGA
DNALI1	FGB
PTP4A1	FGF3
LST1	FGF5
MAFK	FGF8
CSRP3	FGF10
PTP4A2	FGFR1
FXR1	FGFR3
HMGA2	GPC5
NCK2	FGFR2
BARX2	FGG
CGGBP1	FLT3LG
DENR	FLT4
TP63	FMOD
VAMP4	FOLR1
PEA15	FOLR2
TRADD	FOLR3
HRK	FRZB
TNFSF14	FSHR
FADD	FUCA1
SAP30	FUCA2
HESX1	GAST
LDB1	IFI6
NOL3	GABBR1
RPL14	GABRA1
LDB2	GABRG3
EIF1AY	GABRR1
ATG12	GABRR2
DCLK1	B4GALNT1
VAPB	GALNS
PDLIM7	LRRC32
NPIPA1	GC
SRSF11	GCGR
NREP	GDF1
PTER	GDF2
VAMP3	GDF9
RPL23	GDF10
PEX16	GDNF
HAND1	GFRA2
HAND2	GH1
AKAP7	GH2
PCYT1B	GHR
THEMIS2	GHRH
GMFG	GIF
GOSR2	GIP
CREB5	GPC3
RNF7	GLB1
TCL1B	GLRB
MTFR1	GM2A
IQCB1	GML
VGLL4	GNRH1
SNX17	GNRH2
GINS1	GP1BA
ZBTB24	GP2
OSBPL2	GP5
RABGAP1L	GP9
MAFB	GPC1
NR1I3	GPR37
NR1H4	GPX3
CLEC2B	GPX7
PDCD6	GRIA4
BCL2L11	GRN
FRAT1	GRIN1
COX17	GRM2
PQBP1	CXCL2
CTDSP2	CXCL3
G3BP1	GRP
SERF2	PDIA3
RBM7	GSN
RNF41	GUCA2A
NME6	GUCA2B
DDX39A	GUSB
SSX3	GYPA
TRIB1	GYPB
CDK2AP2	GZMH
STUB1	GZMB
SMNDC1	SERPIND1
MAEA	HCRT
IKZF1	HEXA
PCGF3	CFH
TRDN	CFHR1
KLF2	CFHR2
ANAPC10	HGF
IFITM3	HGFAC
PGRMC2	HLA-A
RBM14	HLA-B
MCRS1	HLA-C
PFDN6	HLA-DMA
C1orf61	HLA-DPB1
CIB2	HLA-DQA1
SIVA1	HLA-DQA2
IFITM2	HLA-DQB2
MTHFS	HP
DRAP1	HRG
PDLIM5	HSPA5
RASL10A	IGSF3
RAD51AP1	HSPG2
PMVK	HTN1
LBX1	HTN3
KLF1	HTR3A
TNFSF13B	TNC
FAM189B	HYAL1
POLD3	IBSP
PTGES3	ICAM1
ARPP21	ICAM3
CPLX1	IDS
PPP1R17	IDUA
DHRS4	CFI
HNRNPA0	IFNA2
CCDC85B	IFNGR2
TMSB15A	IGF1
ATF7	IGF2
LIAS	IGFALS
DSTN	IGFBP1
LECT1	IGFBP3
STMN2	IGFBP4
RPP14	IGFBP5
HHLA3	IGFBP6
PTP4A3	IGFBP7
NUDT6	CYR61
NUDT4	IHH
NUDT3	IL1R1
PSIP1	IL2RA
PROSC	IL2RB
PMF1	IL3
CHP1	IL3RA
KLF12	IL5
B4GALT7	IL5RA
GPN1	CXCL8
TUSC2	IL9
CBX3	IL10
TFEC	IL10RA
ATF5	IL12RB1
NCBP2	IL13
RAB18	IL15RA
POMZP3	IL17A
PEG10	INHA
IQSEC2	INHBA
FAF2	INHBB
FBXO28	INHBC
CAMTA1	CXCL10
CTDNEP1	INS
EXOSC2	INSL3
COTL1	INSL4
ICMT	ISLR
SEC11A	ITGA2B
ZNF346	ITGAE
MAFF	ITGAM
TP53TG3	ITGAV
BRI3	ITGB2
VAX2	ITGB4
PRDX5	ITGB7
MOB4	ITIH3
METTL21B	ITIH4
C1orf43	KAL1
ZNF385A	KDR
SETBP1	KIR2DL4
LSM14A	KIT
GGA1	KLK1
PTPN20B	LAIR2
CHTOP	LALBA
SZRD1	LAMA2
FGFR1OP2	LAMA4
PHF19	LAMB1
LHX6	LAMB3
PPP1R14B	LAMP1
HEYL	LAMC2
CHIC2	LBP
TIMM13	LCN1
TIMM9	LCN2
DUX5	LDLR
DUX3	LECT2
DUX1	LEP
NGFRAP1	LFNG
FOXP1	LHB
B3GAT1	LIPC
BBC3	LOX
NMRK2	LOXL1
CRCP	LOXL2
POLL	LPO
POLM	LRP1
NKIRAS2	LRP2
SNX24	LRP4
TMEM14A	LRP5
NTMT1	LRPAP1
MACROD1	LTA
MRPL18	LTBP1
METTL5	LTF
STXBP6	LUM
DNAJC15	LY6H
CFAP20	LYZ
SAP30BP	TACSTD2
TFPT	EPCAM
PSMC3IP	MANBA
FAM216A	MATN3
HILPDA	MCAM
SNX12	CD46
RHOD	ADAM11
TLX3	DNAJB9
SPANXA1	MDK
VSX1	MEP1A
ZNRD1	MEP1B
CD209	MFAP2
TAX1BP3	MFGE8
G0S2	MFI2
DEC1	SCGB2A1
AK3	SCGB2A2
HP1BP3	KITLG
-	MGP
STMN3	CD99
RRP15	MICB
CCDC53	CXCL9
MRPS18C	MMP2
ING4	MMP3
ZNF580	MMP7
C3orf18	MMP8
DDX47	MMP9
COX16	MMP10
PBDC1	MMP12
THEG	MMP13
MRPL35	MMP14
AHSP	MMP19
ARL6IP4	MOG
THEM6	CD200
HPCAL4	MPZ
IP6K2	MSMB
HSD17B7	MTTP
TRIAP1	MUC1
ETV7	MUC4
ANAPC11	MUC5AC
MTFP1	NCAM2
ZNF581	NELL2
UBE2D4	NGF
KLF13	NOTCH1
TRAPPC2L	NPY
POLR3K	NOTCH2
LUC7L3	NOTCH4
GNG13	NOV
STX18	NPC1
RAB24	NPHS1
RBM11	NPPA
FAM3B	NPPB
POLE3	NPPC
GFOD1	NPR1
PRR13	NPTX1
PLEKHA5	NT5E
FAM64A	NTF4
C11orf71	NTRK2
SMOX	NTRK3
MTRF1L	ROR1
DDIT4	DDR2
TOMM7	NTS
ING3	NUCB1
SPATA6	NUCB2
HES2	OGN
XAF1	OMG
ALKBH4	ORM1
FBXL12	ORM2
WDR55	OSM
FAM83E	OXT
PGPEP1	P4HA1
GPATCH4	PAEP
RPP25	PAM
OCIAD1	REG3A
GEMIN8	PAPPA
TMEM70	PCDH1
NMRK1	PCDH7
PINX1	PCOLCE
HCFC1R1	PDGFA
PLEKHB2	PDGFB
WDYHV1	PDGFRA
PRPF38B	PDGFRB
CDCA8	PDYN
C14orf105	PECAM1
ARL8B	SERPINF1
PNMAL1	PENK
CCDC25	PF4
PCMTD2	CFP
PRR34	PGC
RBM41	SERPINA1
GIMAP4	PI3
LARP6	SERPINA4
BLOC1S4	SERPINI1
C19orf66	SERPINI2
STK32B	PIGR
LRRC59	PIP
GPALPP1	PKD1
CAMK2N1	PLA2G1B
NOP10	PLA2G2A
ZNF821	PLA2G5
CDV3	PLAUR
KRBOX4	SERPINF2
LYAR	FXYD3
NHP2	PLOD1
MCTP2	PLOD2
PPP2R2D	PLTP
BRK1	PLXNA1
GSDMB	PNOC
LENEP	PNLIP
ZMAT5	PNLIPRP1
NDUFA12	PNLIPRP2
BARX1	POMC
MTFR1L	PPBP
SERTAD4	CTSA
MEPCE	PPT1
BEX4	PPY
AKIP1	PRB1
ASCL3	PRB3
THAP10	PRB4
MAP3K7CL	PRCP
C2orf83	PRELP
PRTFDC1	PRF1
CABP4	SRGN
AKR1B10	PRG2
CCNL1	PRH1
HRASLS	PRH2
ZNF695	PRKCSH
JPH2	PSPN
LYRM2	PROC
CLK4	PROS1
S100A14	PRSS1
KIAA1143	PRSS2
KIAA1257	MASP1
ZFYVE28	RELN
POLD4	KLK6
LSM2	HTRA1
NGB	PRTN3
CTDSP1	PSAP
PLEKHB1	PSG3
CREBZF	PYY
PCTP	PTGDS
OVOL2	PTGFRN
ABRACL	PTGS1
UBL5	PTH2R
ZFAND3	PTK7
MRPL17	QSOX1
FAM204A	PTPRA
XPNPEP3	PTPRB
SNX16	PTPRD
GAL3ST2	PTPRJ
EPB41L4A	PTPRN
TNMD	PTPRN2
C17orf75	PTPRO
ZSCAN31	PTPRS
ZMAT3	PTX3
SPANXD	PVR
SPANXC	PVRL1
COPS7B	PVRL2
C11orf1	PZP
GINS3	RARRES2
NMNAT1	RBP4
C12orf43	RCN1
MRPL14	REG1B
REEP1	RET
UPF3B	RLN1
UPF3A	RLN2
PLEKHA3	RNASE1
ZNF747	RNASE3
C7orf49	RNASE4
C19orf43	RNASE6
DDA1	RPN2
GGCT	SORT1
ZNF655	SAA1
KXD1	SAA2
KCTD15	TSPAN31
DCTPP1	SCN1B
TRAPPC6A	SCN4B
CHCHD7	SCT
PRR15L	SRL
ZNF343	CCL2
WDR25	CCL3L1
PAGR1	CCL4
MRPL24	CCL5
VCPKMT	CCL7
AKIRIN1	CCL8
VTCN1	CCL11
SAP30L	CCL13
PRKRIP1	CCL14
LIN28A	CCL15
C1orf115	CCL16
ACBD4	CCL17
ZDHHC11	CCL18
ALG13	CCL19
BAALC	CCL20
DCAKD	CCL21
HDAC11	CCL22
RPP21	CCL24
MRM1	CCL25
MAP6D1	CXCL11
PAQR6	SDC1
OBFC1	SDC2
MZT2B	SDC4
ASRGL1	CXCL12
OPA3	SDF2
LRRC27	SEL1L
PBX4	SELE
PRRT1	SELPLG
ZBP1	SEMA3F
STMN4	SEMG2
CCDC130	SEPP1
CCNL2	SFRP2
KRTAP1-3	SFRP4
KRTAP1-1	SFRP5
SLIRP	SGCA
EMC6	SCG5
CHST9	SHBG
AIF1L	SHH
UCK1	ST3GAL4
THAP2	SLAMF1
AMMECR1L	SLC8A2
C18orf21	SLC9A2
FAM107B	SIGLEC1
FAM167A	SOD3
DYNLRB2	SPARC
DYNLRB1	SPINK1
RBP5	SPINK2
KLF16	SPINT1
CDCA7	SPN
MIXL1	SPP1
SPATA9	SSR2
RASSF4	SSR4
C10orf11	SST
IMMP2L	STATH
PCGF6	STIM1
TMEM126A	TAC1
ZCCHC9	TAC3
HAGHL	TAPBP
CHCHD5	SERPINA7
EFCAB2	TECTB
ING5	TF
PHF6	TFF1
CHCHD6	TFF2
WIBG	TG
C7orf50	TGFA
ZBED3	TGFB2
PRAC1	TGFB3
C15orf48	LEFTY2
FAM120B	TGFBI
DCTN5	TGFBR1
CNFN	THBS2
HOPX	THBS4
RHOXF2	THPO
MT4	THY1
C9orf24	TIMP1
FAM71F1	TIMP2
MCEE	TIMP4
CAPS2	TLL2
BEX2	CLEC3B
PSRC1	TNFAIP6
SUV420H2	TNFRSF1B
C19orf48	TNXB
TRIM52	TPSAB1
FAM136A	CRISP2
RAB2B	HSP90B1
CORO6	TRH
LSM10	TSHB
FAM207A	TTR
DIXDC1	TNFRSF4
LBX2	TYR
TSLP	TYROBP
GGACT	TYRP1
C6orf7	UCN
GAL3ST3	SCGB1A1
ATG16L2	UMOD
MVB12B	UPK2
C9orf69	UPK3A
EFCAB11	VEGFA
C5orf30	VEGFB
MED30	VGF
IFT20	VIP
C15orf57	VLDLR
KNSTRN	VPREB1
LYRM7	VTN
ZFAND2A	VWF
COX19	WNT1
SEC11C	WNT2
CCDC34	WNT6
R3HDM4	WNT8A
XRCC6BP1	WNT9B
RASL10B	XG
WDR20	XPNPEP2
CALML4	LRP8
C11orf52	PXDN
FAM58A	FZD5
UBTD2	SCG2
BBIP1	SEMA3B
DTD1	MANF
IMP4	TFPI2
PEX11G	CUBN
LEMD1	ADAM12
SP140L	ST8SIA2
MRFAP1	MADCAM1
TADA2B	GDF5
H2AFV	EPX
MRAP2	COLQ
IFT43	FZD4
HOGA1	FZD6
C12orf57	FZD7
TOE1	PLA2G10
FBXO32	SPARCL1
PCMTD1	SRPX
COX20	LTBP4
RBP7	TPST2
SH2D1B	CNTNAP1
LOH12CR1	LIPF
MORN4	CST7
ZFYVE27	APOL1
ANAPC16	SCARF1
ARL14EP	LY6D
C12orf54	NPFF
ASCL4	PCDHGB4
SPIC	CHRD
JDP2	TNFRSF25
CCDC78	CTSF
SNX20	ADAM9
CYB5D1	TNFRSF18
CYB5D2	MATN4
COX6B2	DLK1
PCP2	TNFRSF10C
EID2B	CREG1
NR2C2AP	IL1RL2
HSPB6	FGF18
PUSL1	FGF17
DNAH14	NRP1
C1orf122	CD84
UBXN10	GGH
ARL8A	WISP2
KLF17	FCGBP
C22orf39	APLN
TAF8	ENDOU
C2orf50	P4HA2
CCDC58	PLOD3
IQCF1	PGLYRP1
C4orf33	ANGPTL1
PDCL2	IL1RL1
C4orf36	GPR56
CAPSL	SLIT2
C5orf58	NRXN3
UBE2QL1	PPT2
C5orf49	NRXN1
POU5F2	NRXN2
C5orf24	FAM189A2
IRAK1BP1	NCR2
HINT3	LY86
B3GAT2	EIF2AK3
C6orf141	GDF15
TRIM40	IGDCC3
TMEM139	CXCL14
KLF14	CCL4L2
MPLKIP	H6PD
FAM92A1	GDF3
NKX2-6	PDIA4
C9orf116	CARTPT
C9orf135	ADAMTSL2
LCN8	CLSTN3
FAM199X	TM9SF4
KRTAP13-1	HEPH
UBE2F	TRIL
NEURL2	FGF19
SREK1	FGFBP1
DCANP1	INSL5
VTI1A	PIGK
TTC36	IL18BP
C11orf84	MUC12
FAM101A	KCNK7
PPP1R36	PDIA6
PGPEP1L	CELA3A
SPATA8	EBI3
CDRT15	PDZK1IP1
C17orf50	ATP6AP2
PROCA1	DHRS9
C19orf84	CALCRL
DACT3	MPZL2
C19orf25	PRG4
GCSAML	GDF11
KNCN	LAMC3
RNF187	SIRPB1
SPATA45	CNPY2
C20orf196	BTN3A3
C22orf15	BTN2A2
HSCB	PRG3
PNPLA5	WFDC2
CDPF1	SPAG11B
ARL6IP6	LRRN2
DPPA2	CRTAP
CCDC12	SEMA6C
C3orf22	SEMA6B
ZCWPW2	SEMA4B
FAM218A	FBLN5
THAP6	LEPREL2
FAM53A	AGR2
C5orf38	AGPAT2
PLAC8L1	OLFM4
KHDC3L	CXCL13
CCDC167	NPC2
VKORC1L1	GNLY
KCTD7	COLEC10
C7orf66	LEPREL4
CRYGN	TGOLN2
NKX6-3	POSTN
C9orf62	LEFTY1
TRMT10B	SCGB1D2
FAM120AOS	SCGB1D1
RHOXF1	SPINT2
H2BFWT	CGREF1
FAM122B	CHL1
FAM122C	CCL27
C11orf65	HCST
C16orf82	NMU
DEDD2	CFHR4
SYNE4	CFHR3
TOR1AIP2	SMR3B
NIM1K	GPR83
COMMD6	BTNL3
FAM9B	SMPDL3A
FAM9C	PDIA5
LKAAEAR1	OS9
MCEMP1	TMED2
THAP8	ERP29
ZNF626	TMED10
C1orf86	IL24
C1orf100	KLK11
IBA57	TMED1
APOBEC3F	KERA
SPRED2	ESM1
RPL22L1	ADAMTS8
KLHDC8B	ADAMTS5
LYRM9	PRSS23
STRA13	BTN3A2
RWDD4	BTN3A1
SUSD3	BTN2A1
ZNF449	FSTL1
GSX1	TREH
ENKUR	WIF1
RTKN2	KLK8
DLEU7	PRR4
CBWD5	CD300A
C6orf223	VSIG4
RSPH9	FKBP9
LEMD2	SCRG1
C6orf136	NID2
PRR15	CLCA4
PXT1	LMTK2
VGLL2	SLITRK3
SLC25A30	CLSTN1
TBC1D28	ZP1
MORN5	CD93
CCDC108	PLA2R1
C4orf22	EMC1
TXNDC8	FSTL4
SMCO1	NFASC
STEAP1B	SSPO
PTF1A	CLCC1
GCSAM	STAB1
CFAP126	MESDC2
SVIP	NUP210
DAOA	MCF2L
FUOM	POFUT2
C11orf85	LPHN3
CRACR2B	MAN2B2
TMEM80	TPSD1
C14orf178	CELA3B
FBXL22	ANGPTL2
INO80E	VSIG2
C16orf91	PRND
TMEM114	PLA2G15
C17orf58	SDF2L1
C17orf89	IL17RA
TMEM105	TMEM59L
ZNF780A	QPCT
CYB561D1	KLK5
ZNF326	TPSG1
C20orf203	MXRA5
KRTAP13-4	OLFML2B
SH2D6	GPR124
-	SNED1
TCAIM	MOXD1
TPRG1	LRIG1
PPIL6	LRP10
C9orf142	CNTNAP2
FOXD4L3	LRIT1
TMSB15B	GREM1
RAB37	SMR3A
KRTAP19-5	FETUB
KRTAP20-2	FGF22
KRTAP20-3	LYPD3
CCDC84	CLUL1
ANKRD42	DKKL1
VSX2	DKK4
ZBTB8OS	CHIA
ABCB5	NAAA
BEX5	SIGLEC8
CXorf67	IL17C
HMX3	CNTN6
C19orf81	SMPDL3B
TCTEX1D4	BMP10
MSGN1	ANGPTL3
TMEM255B	PCSK1N
SKA2	TOR2A
ZNF530	CDH19
WDR86	DLL1
LCE1B	SCG3
LCE1C	C6orf15
LCE1D	CD274
LCE1E	CYP2S1
KAAG1	VPREB3
FAM101B	ICOS
PRAC2	NPC1L1
HDDC3	LRP12
MAST4	ERO1L
APITD1	EFEMP2
RBMY1D	PLA2G2E
TEX36	EMR2
CLEC2A	KLK12
TMEM233	CLDN20
SBK1	COL5A3
TRNP1	PODXL2
C1orf189	IL21R
C1orf229	IL22
-	CUZD1
BOLA3	DHH
C2orf80	F11R
PRR23B	SOST
PRR23C	TMED7
LEKR1	PRLH
PSMG4	GAL
LAMTOR4	SIDT2
MAFA	METTL9
C9orf153	NAGPA
ZCCHC13	DUSP13
CSAG3	CLDN18
BSX	CRIM1
PINLYP	MZB1
TRIM61	SHISA5
-	CD320
FAM102A	FKBP11
CASC10	TNFRSF12A
FOXI2	ATRAID
C11orf88	IL23A
ATP11AUN	PIGT
FAM177B	FKBP7
-	SARAF
IQCF3	-
TOMM5	DNAJB11
LCNL1	GHRL
CUEDC1	CD244
C6orf201	ERAP1
C16orf74	IL17D
BLID	FXYD6
LHX8	IL20RA
HSBP1L1	FGFRL1
C6orf226	C11orf24
AARD	DUOX1
GIMAP6	CNTN5
SPANXN1	TREM1
SPANXN5	ADAMTSL4
TYMSOS	SDK2
DUXA	DLL4
FAM229B	UGT1A10
NPIPA3	UGT1A8
NPIPA2	UGT1A7
C11orf97	UGT1A9
-	LRRN3
CBWD6	LY6K
FAM25C	CDHR2
ARL14EPL	SIDT1
NKX2-4	RETSAT
MEIG1	CYP2W1
TXNRD3NB	SEMA4C
FABP9	LIME1
C4orf51	ODAM
URAD	C1orf56
TEX22	C1orf159
XAGE1E	TMCO3
FAM228A	C19orf24
XAGE1B	FKBP14
FOXD4L6	CRTAC1
TP53TG3C	LEPREL1
IQCJ	LGR4
RHOXF2B	SIRPG
-	KLK15
MAGED4	PLXNA3
OVOL3	SLC39A4
CCDC169	IL26
DHRS4L1	RNF130
SPANXA2	TMEM165
TP53TG3D	GABRQ
TP53TG3B	GPRC5C
CCDC61	DEFB103B
MEF2BNB	C19orf80
ZSCAN30	C19orf10
C8orf88	PCDHGB5
FAM229A	PCDHGB3
C20orf78	PCDHGA9
C19orf71	PCDHGA2
KHDC1L	PCDHB12
MKRN2OS	PCDHB11
SYCE1L	PCDHB9
C6orf99	PCDHAC2
DPP9-AS1	PCDHA13
TSTD1	PCDHA12
KRTAP25-1	PCDHA10
-	PCDHA8
-	PCDHA5
FAM25G	PCDHA4
C19orf83	PCDHA1
NPIPA5	CRTAM
-	CPXM1
CCDC179	MMP26
-	NPDC1
INAFM2	TMEM9B
-	SLAMF8
-	EMC7
TGFBR3L	FSTL5
APITD1-CORT	TM9SF3
RPL17-C18orf32	SEMA3G
PMF1-BGLAP	SPPL2B
RPL36A-HNRNPH2	OLFML3
URGCP-MRPS24	MEPE
-	CEACAM19
-	POGLUT1
PTGES3L	TWSG1
-	CHRNA10
-	EPPIN
-	CD248
-	CD177
-	SLURP1
-	GPR126
-	RCN3
-	TMEM27
-	AMIGO1
-	RNF150
-	HEG1
-	GPR158
-	PCDH19
-	MARCH4
-	PCDH10
-	ISLR2
-	LRRN1
-	SCUBE2
-	HAMP
-	ZP4
CCDC182	CADM3
-	WFDC1
-	PROL1
-	ACE2
-	NTN4
-	CDH26
-	HAPLN2
-	NYX
-	PAPPA2
-	BCAN
PRR31	MMP27
-	CDH23
-	GFRA4
-	C10orf54
-	PDF
-	DPEP2
-	EDDM3B
-	RFWD2
-	LMBR1
-	MMP25
-	GREM2
-	SUSD1
-	CSMD1
-	TPSB2
-	VWA1
-	DLK2
-	TMEM108
-	LYNX1
-	CHID1
-	COLEC11
-	LRFN4
-	METRN
-	PRRG4
-	KDELC1
-	TMEM109
-	KREMEN2
-	LRFN3
-	TCTN1
-	NDNF
-	TMEM204
-	IGFLR1
-	UGT2A3
-	CLMP
-	TREML2
-	THSD4
-	PODNL1
-	PLBD1
-	BTNL8
-	SLC8B1
-	SEMA6D
-	LRRTM4
-	ULBP2
-	ULBP1
-	ADAM33
-	BPIFB2
-	PDCD1LG2
-	LY6G6C
-	ITIH5
-	SPX
-	COL18A1
-	TAS1R1
-	WNT5B
-	CFHR5
-	TMX1
-	COL21A1
-	PLA2G12A
-	PVRL4
-	KAZALD1
-	DEFB126
-	AMN
-	NETO2
-	SPACA1
-	FCRL5
-	TEX101
-	INHBE
-	ANGPTL6
-	PRSS27
-	REG4
-	EMILIN2
-	GPR98
-	PRADC1
-	C2orf40
-	PROK1
-	HHIPL1
-	MEGF11
-	MEGF10
-	GHDC
-	ACRBP
-	FNDC1
-	NTNG2
-	PLA2G12B
	SPINK7
	RNASE7
	LOXL3
	HAVCR2
	SPPL2A
	POMGNT2
	IGSF21
	KIAA1644
	UNK
	GALP
	SIGLEC12
	SLAMF9
	LACRT
	EMILIN3
	UCN2
	UNC5A
	MCFD2
	CCDC149
	BOC
	CDHR1
	SCGB3A1
	ADAMTSL1
	PKHD1L1
	DMKN
	IGSF8
	ACPT
	CGB5
	CGB7
	HTRA3
	CGB8
	PTH2
	IZUMO4
	UCN3
	CGB1
	CGB2
	PGLYRP2
	PGLYRP3
	ELFN2
	SLITRK1
	C1QTNF1
	C1QTNF2
	C1QTNF3
	C1QTNF4
	C1QTNF5
	C1QTNF6
	VASN
	CTHRC1
	LYPD1
	IL22RA2
	APOA5
	LEAP2
	LRG1
	SCGB3A2
	DCD
	WFIKKN1
	RLN3
	MUCL1
	PRAP1
	PNLIPRP3
	CPXM2
	FAT3
	AMICA1
	ERP27
	RNASE11
	RNASE8
	GPHB5
	ZPBP2
	WFIKKN2
	SEZ6
	CALR3
	OSCAR
	NTN5
	LRRC38
	CST9
	BPIFB6
	PIGU
	EMID1
	TRABD2A
	LYG1
	FBLN7
	REG3G
	LYPD6
	OTOL1
	ZPLD1
	CD200R1
	IL17RE
	ENPP6
	IL31RA
	UGT3A1
	DPCR1
	PRSS58
	LYPD2
	SLITRK4
	MUC17
	-
	CBLN4
	BRI3BP
	WFDC10A
	C20orf173
	SIRPA
	MUC15
	LAYN
	A2ML1
	B3GALTL
	SERPINA12
	C14orf37
	ISM2
	HAPLN3
	C16orf92
	GSG1L
	C16orf89
	CD300LF
	CD300LG
	NOTUM
	SCGB1C1
	DSG4
	FAM187B
	PM20D1
	SHISA4
	CHADL
	OTOS
	PROM2
	SHISA3
	C4orf26
	RAET1L
	AGR3
	PEBP4
	SBSPON
	LINGO2
	MAMDC4
	LCN6
	FREM1
	MDGA2
	STRC
	SPPL2C
	LGI4
	FNDC7
	GPR113
	UGT3A2
	COL22A1
	FUT11
	GPHA2
	PSORS1C2
	ADAMTS17
	SPACA4
	PTCRA
	ANTXRL
	METTL7B
	PIANP
	LCTL
	CADM4
	ADM5
	CDCP2
	LIPH
	DHRS7C
	TMEM154
	PRSS55
	HTRA4
	ADAM32
	CCDC107
	PDILT
	SLC44A5
	UNC5B
	TMEM136
	OOSP2
	VWCE
	LRRN4CL
	FAM26D
	PI16
	VWDE
	GPR97
	GPRC6A
	TMEM130
	CNPY4
	DEFB105A
	DEFB106A
	DEFB108B
	DEFB113
	DEFB119
	DEFB121
	DEFB123
	DEFB124
	DEFB125
	DEFB128
	DEFB130
	SPESP1
	IL27
	TMEM9
	FNDC5
	MSRB3
	BPIFC
	ZDHHC23
	TAC4
	PCSK9
	NPNT
	COL6A5
	SERPINA11
	MAMDC2
	GLIPR1L1
	NPB
	CATSPERD
	UTS2B
	NCR3
	LY6G6F
	IL4I1
	PRSS33
	FDCSP
	MDGA1
	WFDC10B
	IFNL1
	OTOGL
	MUC19
	PRTG
	CES4A
	NPW
	CLEC18C
	VMO1
	TMEM145
	CXCL17
	LYPD5
	IZUMO1
	EMC10
	KLK9
	SCGB2B2
	SMIM24
	FAM19A3
	SIRPB2
	RNF149
	SUMF1
	PRRT3
	CRB2
	LCN12
	ILDR1
	GPIHBP1
	C1QL4
	TMEM119
	ENPP7
	ADAMTSL5
	LINGO4
	BRINP3
	PRSS38
	CLPSL1
	TREML1
	COL28A1
	VSIG1
	LRIT2
	CD300E
	SYCN
	PRSS48
	LRIT3
	SLC10A5
	ITIH6
	CLEC18A
	RAET1G
	ZACN
	BPIFB3
	NCR3LG1
	PTPRQ
	SBSN
	DRAXIN
	MIA3
	AMIGO3
	C6orf120
	ILDR2
	C10orf99
	SHISA2
	CCL4L1
	KRTDAP
	IGFL3
	TRABD2B
	C2orf82
	CDHR4
	C5orf46
	SFTA2
	FAM180A
	LCN15
	LRRC26
	IZUMO1R
	C1QTNF8
	-
	PLA2G2C
	VSIG8
	LCN9
	FAM180B
	PATE4
	FAM174B
	DEFB132
	C4orf48
	VWC2L
	DEFB133
	SPINK6
	SCGB1D4
	ERVFRD-1
	FAM19A1
	SPINK14
	CCL3L3
	DEFB103A
	LCN10
	ASTL
	NPIPB15
	CTRB2
	TMEM89
	LRRC24
	CLEC18B
	DEFB106B
	DEFB105B
	DEFB135
	DEFB136
	DEFB134
	ECSCR
	-
	LIPK
	CCER2
	CBLN3
	C1orf233
	DEFB131
	PRB2
	SPAG11A
	SCGB1C2
	SFTPA1
	ZG16
	INS-IGF2
	MUC5B
	GXYLT2
	CLEC19A
	DEFA1B
	NPIPB8
	NPIPB6
	SFTPA2
	CEACAM18
	SHISA7
	-
	PSAPL1
	IZUMO3
	-
	BSPH1
	CD300LD
	-
	CD24
	PATE3
	DEFB4B
	-
	TMED7-TICAM2
	-
	LRCOL1
	MICA
	NPIPB9
	MUC22
	EPPIN-WFDC6
	SAA2-SAA4
	FXYD6-FXYD2
